# Supplementary material for: A molecular epidemiological study on Escherichia coli in young chicks with colibacillosis identified two possible outbreaks across farms
Source: Vet Res. 2023 Feb 6;54:10. doi: 10.1186/s13567-023-01140-6 (PMC9901153; doi:10.1186/s13567-023-01140-6)
Supplement: Supplementary file 1 — Additional file 1. Metadata linked to each isolate sequenced in this study including flock and sampling data, bacteriological grading, sequencing quality measures, virulence-associated genes identified and accession numbers to ENA. 1The sample ID explains from what flock (first number) and bird (last number) the isolate was sampled. 2The bacterial culture was graded according to purity of growth on three agar plates incubated over night in either normal oxygen pressure, CO2 chamber or anaerobically: grade 1 = pure growth, grade 2 = few colonies of Enterococcus spp. or Proteus spp. were present on the agar, together with an otherwise pure culture of E. coli. Grade 3 = dominating growth of E. coli with sparse to medium growth of either Enterococci spp, Proteus spp. or less growth of a different bacteria, grade 4 = mixed culture: minimum of three different bacteria, where E. coli was not the dominating bacteria. 3The presence of pathological lesions associated with colibacillosis (colisepticaemia) within an individual bird during necropsy, 1 if ≥2 lesions present, 0 if <2 lesions present. 4Each individual bird received a colibacillosis diagnosis (1) if the bird had lesions of colisepticaemia and the bacteriological examination from the individual sample was graded 1-3. [file 13567_2023_1140_MOESM1_ESM.xlsx]

## Sheet: Ark1
sample ID1	internal sample ID	sample accession	flock ID	sampling date	year of sampling	flock type	hybrid	bacterial culture grade 1-42	≥2 patholgical lesions3	colibacillosis4	ST	serotype	A260/A280 (nanodrop)	A260/A230 (nanodrop)	DNA concentration ng/µL (Qubit)	number of contigs (>0 bp)	total length (bp)	GC content %	chuA	chuS	chuT	chuU	chuW	chuY	csgA_1	csgB_1	csgC_1	csgD_1	csgE_1	csgF_1	cvaC	ecpA_1	ecpR_1	etsC	fimC_2	fimH_2	fyuA	hlyF	ibeA	ibeA_vfdb	ibeB_1	ibeC_1	iroB	iroC	iroD	iroE	iroN	irp2	iss
1-1	2018-01-3160-1-l-3	ERR10028377	1	2018-09-05	2018	broiler chick	rowan_ranger	3	1	1	1112	O55:H27	1.8	1.3	21.8	123	4891088	50.80	0	0	0	0	0	0	0	1	0	0	0	0	1	1	1	0	0	0	0	0	0	0	0	0	0	0	0	0	0	0	0
1-2	2018-01-3160-2-l-1	ERR10028348	1	2018-09-05	2018	broiler chick	rowan_ranger	3	1	1	155	O8:H20	1.8	1.5	29.7	187	5184613	50.53	0	0	0	0	0	0	0	1	1	1	0	0	0	1	1	0	0	0	0	0	0	0	0	0	0	0	0	0	0	0	0
1-3	2018-01-3160-3-l-1	ERR10028349	1	2018-09-05	2018	broiler chick	rowan_ranger	3	1	1	155	O8:H20	1.7	0.9	20.6	187	5185226	50.53	0	0	0	0	0	0	0	1	1	1	0	0	0	1	1	0	0	0	0	0	0	0	0	0	0	0	0	0	0	0	0
3-1	2018-01-3168-1-l-1	ERR10028350	3	2018-09-07	2018	broiler chick	ross_308	1	1	1	429	O2/O50:H1	1.7	1.3	21	75	5170539	50.47	1	1	1	1	1	1	1	1	1	1	1	1	1	1	1	1	1	1	1	1	1	1	1	1	1	1	1	1	1	1	1
3-2	2018-01-3168-2-l-1	ERR10028351	3	2018-09-07	2018	broiler chick	ross_308	1	1	1	429	O2/O50:H1	1.7	1	10	81	5171517	50.47	1	1	1	1	1	1	1	1	1	1	1	1	1	1	1	1	1	1	1	1	1	1	1	1	1	1	1	1	1	1	1
3-3	2018-01-3168-3-l-1	ERR10028352	3	2018-09-07	2018	broiler chick	ross_308	2	1	1	117	O161:H4	1.9	0.9	11.6	144	5278853	50.74	1	1	1	1	1	1	0	1	1	1	1	1	0	1	1	1	1	0	1	1	0	0	1	1	1	1	1	1	1	1	1
3-4	2018-01-3168-4-l-1	ERR10028353	3	2018-09-07	2018	broiler chick	ross_308	1	1	1	429	O2/O50:H1	1.7	0.8	8.3	72	5173991	50.47	1	1	1	1	1	1	1	1	1	1	1	1	1	1	1	1	1	1	1	1	1	1	1	1	1	1	1	1	1	1	1
3-5	2018-01-3168-5-l-1	ERR10798379	3	2018-09-07	2018	broiler chick	ross_308	1	1	1	429	O2/O50:H1	1.8	1.1	16.7	69	5174723	50.47	1	1	1	1	1	1	1	1	1	1	1	1	1	1	1	1	1	1	1	1	1	1	1	1	1	1	1	1	1	1	1
4-1	2018-01-4025-1-l-1	ERR10028515	4	2018-10-29	2018	rearing	ross_308	2	1	1	95	O1:H7	1.8	1.5	14.3	96	5102821	50.47	1	1	1	1	1	1	1	1	1	1	1	1	1	1	1	1	0	0	1	1	0	0	1	1	1	1	1	1	1	1	1
4-2	2018-01-4025-2-l-1	ERR10028516	4	2018-10-29	2018	rearing	ross_308	2	1	1	457	O11:H25	1.9	1.6	19.9	64	5040244	50.48	1	1	1	1	1	1	1	1	1	1	1	0	1	1	1	1	1	0	1	1	0	0	1	1	1	1	1	1	1	1	1
4-3	2018-01-4025-3-l-1	ERR10028517	4	2018-10-29	2018	rearing	ross_308	2	1	1	95	O1:H7	1.8	1.5	19.9	95	5102503	50.47	1	1	1	1	1	1	1	1	1	1	1	1	1	1	1	1	0	0	1	1	0	0	1	1	1	1	1	1	1	1	1
4-4	2018-01-4025-4-l-1	ERR10028518	4	2018-10-29	2018	rearing	ross_308	1	1	1	101	O103:H21	1.8	1.7	33.2	103	4930964	50.42	0	0	0	0	0	0	0	1	1	1	0	0	1	1	1	1	0	0	0	1	0	0	0	0	1	1	1	1	1	0	1
4-5	2018-01-4025-5-l-1	ERR10028519	4	2018-10-29	2018	rearing	ross_308	2	1	1	101	O103:H21	1.9	1.8	29.7	112	4868805	50.46	0	0	0	0	0	0	0	1	1	1	0	0	1	1	1	1	0	0	0	1	0	0	0	0	1	1	1	1	1	0	1
5-1	2018-01-4259-1-l-1	ERR10028378	5	2018-11-09	2018	broiler chick	ross_308	1	1	1	135	O2/O50:H1	1.7	1.1	20.2	48	4806803	50.67	1	1	1	1	1	0	1	1	1	1	1	1	1	1	1	0	1	1	1	1	1	1	1	1	1	1	1	1	1	1	1
5-2	2018-01-4259-2-l-1	ERR10798380	5	2018-11-09	2018	broiler chick	ross_308	1	1	1	135	O2/O50:H1	1.7	0.8	10.7	42	4807578	50.67	1	1	1	1	1	0	1	1	1	1	1	1	1	1	1	0	1	1	1	1	1	1	1	1	1	1	1	1	1	1	1
5-3	2018-01-4259-3-l-1	ERR10028354	5	2018-11-09	2018	broiler chick	ross_308	1	1	1	135	O2/O50:H1	1.7	1	14.2	58	4804428	50.67	1	1	1	1	1	0	1	1	1	1	1	1	1	1	1	0	1	1	1	1	1	1	1	1	1	1	1	1	1	1	1
5-4	2018-01-4259-4-l-1	ERR10028379	5	2018-11-09	2018	broiler chick	ross_308	1	1	1	135	O2/O50:H1	1.7	1.4	16.5	45	4806182	50.67	1	1	1	1	1	0	1	1	1	1	1	1	1	1	1	0	1	1	1	1	1	1	1	1	1	1	1	1	1	1	1
5-5	2018-01-4259-5-l-1	ERR10028355	5	2018-11-09	2018	broiler chick	ross_308	1	1	1	135	O2/O50:H1	1.7	0.8	12.4	56	4803506	50.67	1	1	1	1	1	0	1	1	1	1	1	1	1	1	1	0	1	1	1	1	1	1	1	1	1	1	1	1	1	1	1
6-1	2018-01-4792-1-l-1	ERR10028356	6	2018-12-13	2018	broiler chick	ross_308	1	1	1	429	O2/O50:H1	1.7	0.9	15.9	66	5174309	50.48	1	1	1	1	1	1	1	1	1	1	1	1	1	1	1	1	1	1	1	1	1	1	1	1	1	1	1	1	1	1	1
6-2	2018-01-4792-2-l-1	ERR10028357	6	2018-12-13	2018	broiler chick	ross_308	1	1	1	429	O2/O50:H1	1.7	1	13.7	67	5136117	50.47	1	1	1	1	1	1	1	1	1	1	1	1	1	1	1	1	1	1	1	1	1	1	1	1	1	1	1	1	1	1	1
6-3	2018-01-4792-3-l-1	ERR10028358	6	2018-12-13	2018	broiler chick	ross_308	1	1	1	429	O2/O50:H1	1.7	1.2	14.9	75	5173755	50.47	1	1	1	1	1	1	1	1	1	1	1	1	1	1	1	1	1	1	1	1	1	1	1	1	1	1	1	1	1	1	1
6-4	2018-01-4792-4-l-1	ERR10028380	6	2018-12-13	2018	broiler chick	ross_308	1	1	1	429	O2/O50:H1	1.8	1.6	28.5	60	5176105	50.48	1	1	1	1	1	1	1	1	1	1	1	1	1	1	1	1	1	1	1	1	1	1	1	1	1	1	1	1	1	1	1
6-5	2018-01-4792-5-l-1	ERR10028359	6	2018-12-13	2018	broiler chick	ross_308	1	1	1	429	O2/O50:H1	1.9	1.3	10.2	79	5171529	50.47	1	1	1	1	1	1	1	1	1	1	1	1	1	1	1	1	1	1	1	1	1	1	1	1	1	1	1	1	1	1	1
7-1	2018-01-4835-1-l-1	ERR10028360	7	2018-12-17	2018	broiler chick	ross_308	1	1	1	429	O2/O50:H1	1.9	1.4	26.6	57	5125394	50.45	1	1	1	1	1	1	1	1	1	1	1	1	1	1	1	1	1	1	1	1	1	1	1	1	1	1	1	1	1	1	1
7-2	2018-01-4835-2-l-1	ERR10028361	7	2018-12-17	2018	broiler chick	ross_308	1	1	1	429	O2/O50:H1	1.7	1	8.8	72	5131694	50.45	1	1	1	1	1	1	1	1	1	1	1	1	1	1	1	1	1	1	1	1	1	1	1	1	1	1	1	1	1	1	1
7-3	2018-01-4835-3-l-1	ERR10028362	7	2018-12-17	2018	broiler chick	ross_308	1	1	1	429	O2/O50:H1	1.7	1.2	13.7	54	5115417	50.46	1	1	1	1	1	1	1	1	1	1	1	1	1	1	1	1	1	1	1	1	1	1	1	1	1	1	1	1	1	1	1
7-4	2018-01-4835-4-l-1	ERR10028363	7	2018-12-17	2018	broiler chick	ross_308	1	1	1	429	O2/O50:H1	1.7	1	8.9	54	5124813	50.45	1	1	1	1	1	1	1	1	1	1	1	1	1	1	1	1	1	1	1	1	1	1	1	1	1	1	1	1	1	1	1
7-5	2018-01-4835-5-l-1	ERR10028364	7	2018-12-17	2018	broiler chick	ross_308	1	1	1	429	O2/O50:H1	1.8	1.3	21.9	55	5126190	50.45	1	1	1	1	1	1	1	1	1	1	1	1	1	1	1	1	1	1	1	1	1	1	1	1	1	1	1	1	1	1	1
9-1	2019-01-19-1l2	ERR5416093	9	2019-01-03	2019	broiler chick	ross_308	4	1	0	429	O2/O50:H1	2.02	0.88	13.9	51	5108783	50.46	1	1	1	1	1	1	1	1	1	1	1	1	1	1	1	1	1	1	1	1	1	1	1	1	1	1	1	1	1	1	1
9-2	2019-01-19-2l1	ERR5416092	9	2019-01-03	2019	broiler chick	ross_308	1	1	1	429	O2/O50:H1	2.06	0.89	14.8	56	5113550	50.46	1	1	1	1	1	1	1	1	1	1	1	1	1	1	1	1	1	1	1	1	1	1	1	1	1	1	1	1	1	1	1
9-3	2019-01-19-3l1	ERR5416086	9	2019-01-03	2019	broiler chick	ross_308	1	1	1	429	O2/O50:H1	1.93	1.88	28.3	42	5113511	50.46	1	1	1	1	1	1	1	1	1	1	1	1	1	1	1	1	1	1	1	1	1	1	1	1	1	1	1	1	1	1	1
9-4	2019-01-19-4l1	ERR5416096	9	2019-01-03	2019	broiler chick	ross_308	1	1	1	429	O2/O50:H1	1.98	1.19	9.4	41	5112954	50.46	1	1	1	1	1	1	1	1	1	1	1	1	1	1	1	1	1	1	1	1	1	1	1	1	1	1	1	1	1	1	1
9-5	2019-01-19-5l1	ERR5416104	9	2019-01-03	2019	broiler chick	ross_308	1	1	1	429	O2/O50:H1	1.98	1.25	17.2	67	5151667	50.45	1	1	1	1	1	1	1	1	1	1	1	1	1	1	1	1	1	1	1	1	1	1	1	1	1	1	1	1	1	1	1
10-1	2019-01-70-1l2	ERR5416082	10	2019-01-07	2019	broiler chick	ross_308	2	1	1	429	O2/O50:H1	1.88	1.15	13.2	67	5176902	50.47	1	1	1	1	1	1	1	1	1	1	1	1	1	1	1	1	1	1	1	1	1	1	1	1	1	1	1	1	1	1	1
10-2	2019-01-70-2L2	ERR5416077	10	2019-01-07	2019	broiler chick	ross_308	2	1	1	429	O2/O50:H1	1.91	1.46	17.6	72	5171561	50.46	1	1	1	1	1	1	1	1	1	1	1	1	1	1	1	1	1	1	1	1	1	1	1	1	1	1	1	1	1	1	1
10-3	2019-01-70-3l1	ERR5416110	10	2019-01-07	2019	broiler chick	ross_308	2	1	1	429	O2/O50:H1	2.09	1.04	13.7	74	5174627	50.47	1	1	1	1	1	1	1	1	1	1	1	1	1	1	1	1	1	1	1	1	1	1	1	1	1	1	1	1	1	1	1
10-4	2019-01-70-4L1	ERR5416081	10	2019-01-07	2019	broiler chick	ross_308	2	1	1	429	O2/O50:H1	2.02	1.13	9.64	66	5176815	50.47	1	1	1	1	1	1	1	1	1	1	1	1	1	1	1	1	1	1	1	1	1	1	1	1	1	1	1	1	1	1	1
10-5	2019-01-70-5l1	ERR5416099	10	2019-01-07	2019	broiler chick	ross_308	2	1	1	429	O2/O50:H1	2	1.09	18.6	66	5174047	50.46	1	1	1	1	1	1	1	1	1	1	1	1	1	1	1	1	1	1	1	1	1	1	1	1	1	1	1	1	1	1	1
11-2	2019-01-128-2-l-1	ERR10798381	11	2019-01-14	2019	broiler chick	ross_308	1	1	1	429	O2/O50:H1	1.8	1.1	13.7	43	5111155	50.46	1	1	1	1	1	1	1	1	1	1	1	1	1	1	1	1	1	1	1	1	1	1	1	1	1	1	1	1	1	1	1
11-3	2019-01-128-3-l-1	ERR10028365	11	2019-01-14	2019	broiler chick	ross_308	1	1	1	429	O2/O50:H1	1.7	0.9	13.7	51	5111612	50.46	1	1	1	1	1	1	1	1	1	1	1	1	1	1	1	1	1	1	1	1	1	1	1	1	1	1	1	1	1	1	1
11-4	2019-01-128-4-l-1	ERR10028366	11	2019-01-14	2019	broiler chick	ross_308	1	1	1	429	O2/O50:H1	1.7	0.9	9	54	5111905	50.46	1	1	1	1	1	1	1	1	1	1	1	1	1	1	1	1	1	1	1	1	1	1	1	1	1	1	1	1	1	1	1
11-5	2019-01-128-5-l-1	ERR10028367	11	2019-01-14	2019	broiler chick	ross_308	1	1	1	429	O2/O50:H1	1.7	0.8	7.8	56	5153044	50.46	1	1	1	1	1	1	1	1	1	1	1	1	1	1	1	1	1	1	1	1	1	1	1	1	1	1	1	1	1	1	1
12-1	2019-01-181-1-l-1	ERR10028520	12	2019-01-17	2019	rearing	ross_308	3	1	1	95	O1:H7	1.9	1.6	10.7	116	5103881	50.47	1	1	1	1	1	1	1	1	1	1	1	1	1	1	1	1	0	0	1	1	0	0	1	1	1	1	1	1	1	1	1
12-3	2019-01-181-3-l-1	ERR10028521	12	2019-01-17	2019	rearing	ross_308	1	1	1	95	O1:H7	1.9	1.7	28.6	101	5106359	50.47	1	1	1	1	1	1	1	1	1	1	1	1	1	1	1	1	0	0	1	1	0	0	1	1	1	1	1	1	1	1	1
12-4	2019-01-181-4-l-1	ERR10028522	12	2019-01-17	2019	rearing	ross_308	1	1	1	457	O11:H25	1.8	1.6	25.4	56	5036299	50.48	1	1	1	1	1	1	1	1	1	1	1	0	1	1	1	1	1	0	1	1	0	0	1	1	1	1	1	1	1	1	1
12-5	2019-01-181-5-l-1	ERR10028523	12	2019-01-17	2019	rearing	ross_308	1	1	1	457	O11:H25	1.7	1.4	13.6	57	5038365	50.48	1	1	1	1	1	1	1	1	1	1	1	0	1	1	1	1	1	0	1	1	0	0	1	1	1	1	1	1	1	1	1
16-1	2019-01-974-1-l-1	ERR10028372	16	2019-03-14	2019	broiler chick	hubbard	1	1	1	93	O5:H10	1.8	0.8	16	144	5122390	50.50	0	0	0	0	0	0	0	1	0	0	0	0	1	1	1	1	0	0	0	1	0	0	0	1	1	1	1	1	1	0	1
16-2	2019-01-974-2-l-1	ERR10028373	16	2019-03-14	2019	broiler chick	hubbard	1	1	1	95	O1:H7	1.9	1.6	30.2	57	5027249	50.57	1	1	1	1	1	1	1	1	1	1	1	1	1	1	1	1	1	0	1	1	0	0	1	1	1	1	1	1	1	1	1
16-3	2019-01-974-3-l-1	ERR10028374	16	2019-03-14	2019	broiler chick	hubbard	1	1	1	95	O1:H7	2	0.8	8.2	56	5027273	50.57	1	1	1	1	1	1	1	1	1	1	1	1	1	1	1	1	1	0	1	1	0	0	1	1	1	1	1	1	1	1	1
16-4	2019-01-974-4-l-1	ERR10028375	16	2019-03-14	2019	broiler chick	hubbard	4	1	1	93	O5:H10	1.9	1.5	22.4	137	4881948	50.56	0	0	0	0	0	0	0	1	0	0	0	0	1	1	1	1	0	0	0	1	0	0	0	1	1	1	1	1	1	0	1
16-5	2019-01-974-5-l-1	ERR10028376	16	2019-03-14	2019	broiler chick	hubbard	1	0	0	93	O5:H10	1.8	1.1	12.4	147	5120052	50.50	0	0	0	0	0	0	0	1	0	0	0	0	1	1	1	1	0	0	0	1	0	0	0	1	1	1	1	1	1	0	1
22-1	2019-01-1853-1-l-1	ERR10028524	22	2019-05-13	2019	rearing	hubbard	1	1	1	101	O88:H8	1.8	1.9	39.1	60	5176697	50.47	0	0	0	0	0	0	0	1	1	1	0	0	1	1	1	1	0	0	1	1	0	0	0	0	1	1	1	1	1	1	1
22-2	2019-01-1853-2-l-2	ERR10028530	22	2019-05-13	2019	rearing	hubbard	1	1	1	95	O2/O50:H5	1.7	1.9	45.6	106	5386183	50.45	1	1	1	1	1	1	1	1	1	1	1	1	1	1	1	1	1	1	1	1	1	1	1	1	1	1	1	1	1	1	1
22-3	2019-01-1853-3-l-3	ERR10028531	22	2019-05-13	2019	rearing	hubbard	1	1	1	95	O2/O50:H5	1.8	1.4	10.1	94	5387891	50.45	1	1	1	1	1	1	1	1	1	1	1	1	1	1	1	1	1	1	1	1	1	1	1	1	1	1	1	1	1	1	1
22-4	2019-01-1853-4-m-4	ERR10028532	22	2019-05-13	2019	rearing	hubbard	1	1	1	69	O17/O44/O17/O77:H18	1.8	1.9	53.2	133	5801157	50.45	1	1	1	1	1	1	1	0	1	1	0	0	0	1	1	0	0	0	1	0	0	0	1	1	0	0	0	0	0	1	1
22-5	2019-01-1853-5-l-5	ERR10028533	22	2019-05-13	2019	rearing	hubbard	2	1	1	101	O88:H8	1.8	2	33.9	48	5139505	50.49	0	0	0	0	0	0	0	1	1	1	0	0	1	1	1	1	0	0	1	1	0	0	0	0	1	1	1	1	1	1	1
25-1	2019-01-2117-1L1	ERR5416091	25	2019-05-31	2019	broiler chick	ross_308	1	1	1	95	O2/O50:H5	1.99	0.98	14.8	86	5286143	50.49	1	1	1	1	1	1	1	1	1	1	1	1	1	1	1	1	1	1	1	1	1	1	1	1	1	1	1	1	1	1	1
25-2	2019-01-2117-2L1	ERR5416100	25	2019-05-31	2019	broiler chick	ross_308	1	1	1	95	O2/O50:H5	1.95	0.84	12.6	91	5288979	50.49	1	1	1	1	1	1	1	1	1	1	1	1	1	1	1	1	1	1	1	1	1	1	1	1	1	1	1	1	1	1	1
25-3	2019-01-2117-3L1	ERR5416080	25	2019-05-31	2019	broiler chick	ross_308	4	1	0	10836	O41:H45	2.09	1.28	19.2	110	5247821	50.41	0	0	0	0	0	0	0	1	0	0	0	0	1	1	1	0	0	0	0	1	0	0	0	0	1	1	1	1	1	0	1
25-4	2019-01-2117-4L1	ERR5416112	25	2019-05-31	2019	broiler chick	ross_308	1	1	1	457	O11:H25	1.89	1.39	19.7	71	5192166	50.46	1	1	1	1	1	1	1	1	1	1	1	0	1	1	1	1	1	0	1	1	0	0	1	1	1	1	1	1	1	1	1
25-5	2019-01-2117-5L1	ERR5416094	25	2019-05-31	2019	broiler chick	ross_308	2	1	1	95	O2/O50:H5	1.96	1.12	20.3	85	5288747	50.49	1	1	1	1	1	1	1	1	1	1	1	1	1	1	1	1	1	1	1	1	1	1	1	1	1	1	1	1	1	1	1
27-1	2019-01-2415-1-l-1	ERR10028368	27	2019-06-25	2019	broiler chick	hubbard	1	1	1	95	O1:H7	1.8	1	18.9	72	5197570	50.56	1	1	1	1	1	1	1	1	1	1	1	1	1	1	1	1	1	0	1	1	0	0	1	1	1	1	1	1	1	1	1
27-2	2019-01-2415-2-l-1	ERR10028369	27	2019-06-25	2019	broiler chick	hubbard	1	1	1	95	O1:H7	1.9	1.1	13	74	5199271	50.55	1	1	1	1	1	1	1	1	1	1	1	1	1	1	1	1	1	0	1	1	0	0	1	1	1	1	1	1	1	1	1
27-3	2019-01-2415-3-l-1	ERR10028370	27	2019-06-25	2019	broiler chick	hubbard	1	1	1	95	O1:H7	1.8	1.3	14.7	69	5163558	50.52	1	1	1	1	1	1	1	1	1	1	1	1	1	1	1	1	1	0	1	1	0	0	1	1	1	1	1	1	1	1	1
27-4	2019-01-2415-4-l-1	ERR10028371	27	2019-06-25	2019	broiler chick	hubbard	2	1	1	95	O1:H7	2	1.1	10.4	76	5161035	50.52	1	1	1	1	1	1	1	1	1	1	1	1	1	1	1	1	1	0	1	1	0	0	1	1	1	1	1	1	1	1	1
27-5	2019-01-2415-5-l-1	ERR10028381	27	2019-06-25	2019	broiler chick	hubbard	1	1	1	93	O5:H10	1.9	1.3	18	144	5071220	50.59	0	0	0	0	0	0	0	1	0	0	0	0	1	1	1	1	0	0	0	1	0	0	0	1	1	1	1	1	1	0	1
29-1	2019-01-2821-1-l-1	ERR10028382	29	2019-08-12	2019	broiler chick	sasso	2	1	1	429	O2/O50:H1	1.8	1.1	20.8	95	5188442	50.44	1	1	1	1	1	1	1	1	1	1	1	1	1	1	1	1	1	1	1	1	1	1	1	1	1	1	1	1	1	1	1
29-2	2019-01-2821-2-l-1	ERR10028383	29	2019-08-12	2019	broiler chick	sasso	2	1	1	429	O2/O50:H1	2	0.8	15.8	98	5184149	50.44	1	1	1	1	1	1	1	1	1	1	1	1	1	1	1	1	1	1	1	1	1	1	1	1	1	1	1	1	1	1	1
29-3	2019-01-2821-3-l-1	ERR10028384	29	2019-08-12	2019	broiler chick	sasso	2	1	1	429	O2/O50:H1	1.9	1.3	22.9	105	5181868	50.44	1	1	1	1	1	1	1	1	1	1	1	1	1	1	1	1	1	1	1	1	1	1	1	1	1	1	1	1	1	1	1
29-4	2019-01-2821-4-l-1	ERR10028385	29	2019-08-12	2019	broiler chick	sasso	2	1	1	429	O2/O50:H1	1.8	1	12.8	104	5179617	50.44	1	1	1	1	1	1	1	1	1	1	1	1	1	1	1	1	1	1	1	1	1	1	1	1	1	1	1	1	1	1	1
29-5	2019-01-2821-5-l-1	ERR10028386	29	2019-08-12	2019	broiler chick	sasso	2	1	1	429	O2/O50:H1	1.7	1.2	16.8	94	5187406	50.44	1	1	1	1	1	1	1	1	1	1	1	1	1	1	1	1	1	1	1	1	1	1	1	1	1	1	1	1	1	1	1
30-1	2019-01-3093-1-l-1	ERR10028387	30	2019-08-21	2019	broiler chick	ross_308	3	1	1	371	O45:H19	1.8	1.7	32.1	140	5252722	50.47	1	1	1	1	1	0	0	1	1	1	0	0	0	1	1	1	0	0	0	1	0	0	1	0	1	1	1	1	1	0	1
30-2	2019-01-3093-2-m-1	ERR10028388	30	2019-08-21	2019	broiler chick	ross_308	3	1	1	371	O45:H19	1.8	1.3	25.5	126	5253172	50.47	1	1	1	1	1	0	0	1	1	1	0	0	0	1	1	1	0	0	0	1	0	0	1	0	1	1	1	1	1	0	1
30-3	2019-01-3093-3-l-1	ERR10028389	30	2019-08-21	2019	broiler chick	ross_308	1	1	1	371	O45:H19	1.8	1.3	24.6	123	5253681	50.47	1	1	1	1	1	0	0	1	1	1	0	0	0	1	1	1	0	0	0	1	0	0	1	0	1	1	1	1	1	0	1
30-4	2019-01-3093-4-m-1	ERR10028390	30	2019-08-21	2019	broiler chick	ross_308	2	1	1	371	O45:H19	1.8	1.2	28.4	129	5252920	50.47	1	1	1	1	1	0	0	1	1	1	0	0	0	1	1	1	0	0	0	1	0	0	1	0	1	1	1	1	1	0	1
30-5	2019-01-3093-5-l-1	ERR10028391	30	2019-08-21	2019	broiler chick	ross_308	2	1	1	371	O45:H19	1.8	1.4	33.3	131	5253054	50.46	1	1	1	1	1	0	0	1	1	1	0	0	0	1	1	1	0	0	0	1	0	0	1	0	1	1	1	1	1	0	1
32-1	2019-01-3246-1-l-1	ERR10028392	32	2019-08-30	2019	broiler chick	hubbard	2	1	1	95	O1:H7	1.9	1.5	37.6	62	5026836	50.57	1	1	1	1	1	1	1	1	1	1	1	1	1	1	1	1	1	0	1	1	0	0	1	1	1	1	1	1	1	1	1
32-2	2019-01-3246-2-l-1	ERR10028393	32	2019-08-30	2019	broiler chick	hubbard	2	1	1	95	O1:H7	1.8	1.3	17.2	58	5032168	50.56	1	1	1	1	1	1	1	1	1	1	1	1	1	1	1	1	1	0	1	1	0	0	1	1	1	1	1	1	1	1	1
32-3	2019-01-3246-3-l-1	ERR10028394	32	2019-08-30	2019	broiler chick	hubbard	1	1	1	101	O88:H8	1.8	1.3	27.5	71	5175693	50.35	0	0	0	0	0	0	0	1	1	1	0	0	1	1	1	1	0	0	0	1	0	0	0	0	1	1	1	1	1	0	1
32-4	2019-01-3246-4-l-1	ERR10028395	32	2019-08-30	2019	broiler chick	hubbard	1	1	1	101	O88:H8	1.7	0.9	33	78	5175937	50.35	0	0	0	0	0	0	0	1	1	1	0	0	1	1	1	1	0	0	0	1	0	0	0	0	1	1	1	1	1	0	1
32-5	2019-01-3246-5-l-1	ERR10798382	32	2019-08-30	2019	broiler chick	hubbard	2	1	1	101	O88:H8	1.8	0.8	22.4	77	5174227	50.35	0	0	0	0	0	0	0	1	1	1	0	0	1	1	1	1	0	0	0	1	0	0	0	0	1	1	1	1	1	0	1
37-1	2020-01-594-1-l-2	ERR10028396	37	2020-02-17	2020	broiler chick	ross_308	3	1	1	1611	O125ab:H19	1.8	1.1	21	60	4996476	50.64	0	0	0	0	0	0	0	1	1	1	0	0	1	1	1	1	0	0	0	1	0	0	0	0	1	1	1	1	1	0	1
37-2	2020-01-594-2-l-1	ERR10028397	37	2020-02-17	2020	broiler chick	ross_308	1	1	1	1170	O1:H4	1.8	1.5	32.8	34	4978429	50.50	1	1	1	1	1	1	1	1	1	1	1	1	0	1	1	0	1	1	1	0	0	0	1	1	0	0	0	0	0	1	1
37-3	2020-01-594-3-l-1	ERR10028398	37	2020-02-17	2020	broiler chick	ross_308	3	0	0	1170	O1:H4	1.8	1.3	29.4	35	4978190	50.50	1	1	1	1	1	1	1	1	1	1	1	1	0	1	1	0	1	1	1	0	0	0	1	1	0	0	0	0	0	1	1
37-4	2020-01-594-4-l-1	ERR10028399	37	2020-02-17	2020	broiler chick	ross_308	2	1	1	2491	O4:H42	1.7	1.2	18.8	139	4874019	50.82	0	0	0	0	0	0	0	1	0	0	0	0	1	1	1	1	0	0	0	1	0	0	0	1	1	1	1	1	1	0	1
37-5	2020-01-594-5-l-1	ERR10798383	37	2020-02-17	2020	broiler chick	ross_308	1	1	1	2040	O159:H20	1.7	1.3	18.7	128	5119086	50.63	0	0	0	0	0	0	0	1	1	1	0	0	0	1	1	1	0	0	0	1	0	0	0	0	1	1	1	1	1	0	1
38-1	2020-01-918-1-l-1	ERR10798384	38	2020-03-03	2020	broiler chick	hubbard	1	1	1	95	O1:H7	1.8	2.1	39.9	47	5031182	50.57	1	1	1	1	1	1	1	1	1	1	1	1	1	1	1	1	1	0	1	1	0	0	1	1	1	1	1	1	1	1	1
38-2	2020-01-918-2-l-1	ERR10798385	38	2020-03-03	2020	broiler chick	hubbard	1	1	1	95	O1:H7	1.8	2.3	51.6	53	5027061	50.57	1	1	1	1	1	1	1	1	1	1	1	1	1	1	1	1	1	0	1	1	0	0	1	1	1	1	1	1	1	1	1
38-3	2020-01-918-3-l-1	ERR10798386	38	2020-03-03	2020	broiler chick	hubbard	1	1	1	95	O1:H7	1.8	2.2	34.8	48	5031811	50.57	1	1	1	1	1	1	1	1	1	1	1	1	1	1	1	1	1	0	1	1	0	0	1	1	1	1	1	1	1	1	1
38-4	2020-01-918-4-l-1	ERR10798387	38	2020-03-03	2020	broiler chick	hubbard	1	1	1	95	O1:H7	1.8	2.1	33.7	48	5031235	50.57	1	1	1	1	1	1	1	1	1	1	1	1	1	1	1	1	1	0	1	1	0	0	1	1	1	1	1	1	1	1	1
38-5	2020-01-918-5-l-1	ERR10798388	38	2020-03-03	2020	broiler chick	hubbard	1	1	1	95	O1:H7	1.7	2.1	19.6	45	5031336	50.57	1	1	1	1	1	1	1	1	1	1	1	1	1	1	1	1	1	0	1	1	0	0	1	1	1	1	1	1	1	1	1
39-1	2020-01-1069-1-l-2	ERR10028411	39	2020-03-06	2020	broiler chick	ross_308	2	1	1	2040	O159:H20	1.8	2.1	31.6	105	5204864	50.53	0	0	0	0	0	0	0	1	1	1	0	0	0	1	1	1	0	0	0	1	0	0	0	0	1	1	1	1	1	0	1
39-2	2020-01-1069-2-l-2	ERR10028412	39	2020-03-06	2020	broiler chick	ross_308	2	1	1	69	O23:H6	1.8	1.9	71.6	88	5215945	50.64	1	1	1	1	1	1	1	0	1	1	0	0	0	1	1	0	0	0	1	0	0	0	1	1	0	0	0	0	0	1	1
39-3	2020-01-1069-3-l-2	ERR10028413	39	2020-03-06	2020	broiler chick	ross_308	2	1	1	2753	O171:H10	1.8	1.9	41.6	117	4982425	50.58	0	0	0	0	0	0	0	1	0	0	0	0	1	1	1	0	0	0	0	1	0	0	0	1	1	1	1	1	1	0	1
39-4	2020-01-1069-4-h-2	ERR10028414	39	2020-03-06	2020	broiler chick	ross_308	2	1	1	95	O2/O50:H5	1.7	1.7	28.7	87	5284521	50.49	1	1	1	1	1	1	1	1	1	1	1	1	1	1	1	1	1	1	1	1	1	1	1	1	1	1	1	1	1	1	1
39-5	2020-01-1069-5-m-2	ERR10028415	39	2020-03-06	2020	broiler chick	ross_308	2	1	1	10	O49:H12	1.7	1.2	23.3	204	5051260	50.49	0	0	0	0	0	0	0	1	0	0	0	0	1	0	0	1	0	0	1	1	0	0	0	0	1	1	1	1	1	1	1
42-1	2020-01-2799-1-l-1	ERR10028416	42	2020-07-14	2020	broiler chick	ross_308	1	1	1	117	O78:H4	1.8	2.1	37.3	108	5132893	50.56	1	1	1	1	1	1	0	1	1	1	1	1	0	1	1	1	1	0	0	1	0	0	1	1	1	1	1	1	1	0	1
42-2	2020-01-2799-2-l-1	ERR10028417	42	2020-07-14	2020	broiler chick	ross_308	1	1	1	117	O78:H4	1.7	1.3	60.8	119	5128479	50.56	1	1	1	1	1	1	0	1	1	1	1	1	0	1	1	1	1	0	0	1	0	0	1	1	1	1	1	1	1	0	1
42-3	2020-01-2799-3-l-1	ERR10028418	42	2020-07-14	2020	broiler chick	ross_308	2	1	1	117	O78:H4	1.8	2.2	42.8	110	5130065	50.56	1	1	1	1	1	1	0	1	1	1	1	1	0	1	1	1	1	0	0	1	0	0	1	1	1	1	1	1	1	0	1
42-4	2020-01-2799-4-l-1	ERR10028419	42	2020-07-14	2020	broiler chick	ross_308	1	1	1	117	O78:H4	1.7	1.6	37.3	116	5129532	50.56	1	1	1	1	1	1	0	1	1	1	1	1	0	1	1	1	1	0	0	1	0	0	1	1	1	1	1	1	1	0	1
42-5	2020-01-2799-5-l-1	ERR10028420	42	2020-07-14	2020	broiler chick	ross_308	1	1	1	117	O78:H4	1.7	1.7	30.4	109	5133098	50.56	1	1	1	1	1	1	0	1	1	1	1	1	0	1	1	1	1	0	0	1	0	0	1	1	1	1	1	1	1	0	1
44-1	2020-01-3221-1-l-1	ERR10028421	44	2020-08-20	2020	broiler chick	ross_308	2	1	1	371	O45:H19	1.9	2.6	44.8	128	5231575	50.53	1	1	1	1	1	0	0	1	1	1	0	0	0	1	1	1	0	0	0	1	0	0	1	0	1	1	1	1	1	0	1
44-2	2020-01-3221-2-l-1	ERR10028422	44	2020-08-20	2020	broiler chick	ross_308	2	1	1	371	O45:H19	2	3.6	32	126	5229812	50.53	1	1	1	1	1	0	0	1	1	1	0	0	0	1	1	1	0	0	0	1	0	0	1	0	1	1	1	1	1	0	1
44-3	2020-01-3221-3-l-1	ERR10028423	44	2020-08-20	2020	broiler chick	ross_308	2	1	1	371	O45:H19	1.9	2.7	37.1	121	5230452	50.53	1	1	1	1	1	0	0	1	1	1	0	0	0	1	1	1	0	0	0	1	0	0	1	0	1	1	1	1	1	0	1
44-4	2020-01-3221-4-l-1	ERR10028424	44	2020-08-20	2020	broiler chick	ross_308	2	1	1	371	O45:H19	1.9	2.8	58	117	5192350	50.55	1	1	1	1	1	0	0	1	1	1	0	0	0	1	1	1	0	0	0	1	0	0	1	0	1	1	1	1	1	0	1
44-5	2020-01-3221-5-l-1	ERR10028425	44	2020-08-20	2020	broiler chick	ross_308	2	1	1	1656	O8:H8	1.9	3.4	43.2	46	4842674	50.65	0	0	0	0	0	0	0	1	0	1	0	0	1	1	1	1	0	0	0	1	0	0	0	0	1	1	1	1	1	0	1
47-1	2020-01-3702-1-l-1	ERR10028426	47	2020-09-18	2020	broiler chick	ross_308	2	1	1	1684	O133:H4	1.8	1.9	41.6	78	5123196	50.57	0	0	0	0	0	0	0	1	0	0	0	0	1	1	1	0	0	0	0	1	0	0	0	1	1	1	1	1	1	0	1
47-2	2020-01-3702-2-l-1	ERR10028427	47	2020-09-18	2020	broiler chick	ross_308	1	1	1	69	O17/O44/O17/O77:H18	1.8	2	63.2	96	5319235	50.38	1	1	1	1	1	1	1	0	1	1	0	0	1	1	1	1	0	0	0	1	0	0	1	1	1	1	1	1	1	0	1
47-3	2020-01-3702-3-l-1	ERR10028428	47	2020-09-18	2020	broiler chick	ross_308	1	1	1	69	O17/O44/O17/O77:H18	1.8	1.8	46.8	103	5319621	50.37	1	1	1	1	1	1	1	0	1	1	0	0	1	1	1	1	0	0	0	1	0	0	1	1	1	1	1	1	1	0	1
47-4	2020-01-3702-4-l-1	ERR10028429	47	2020-09-18	2020	broiler chick	ross_308	1	1	1	10	O71:H40	1.8	2	62	135	5094454	50.37	0	0	0	0	0	0	0	1	0	0	0	0	1	1	1	1	0	0	0	1	0	0	0	0	1	1	1	1	1	0	1
47-5	2020-01-3702-5-l-1	ERR10028430	47	2020-09-18	2020	broiler chick	ross_308	2	1	1	5340	O112ac/O8:H46	1.7	1.7	36.9	89	5150181	50.55	1	1	1	1	1	1	1	1	1	1	0	0	1	1	1	1	1	0	0	1	0	0	1	1	1	1	1	1	1	0	1
48-1	2020-01-3783-1-l-1	ERR10028431	48	2020-09-21	2020	broiler chick	ross_308	1	1	1	2690	O88:H16	1.8	1.9	82.8	147	5092814	50.48	0	0	0	0	0	0	0	1	0	0	0	0	0	1	1	0	0	0	0	1	0	0	0	0	1	1	1	1	1	0	1
48-2	2020-01-3783-2-l-1	ERR10028476	48	2020-09-21	2020	broiler chick	ross_308	1	1	1	349	O166:H15	1.8	1.9	66.4	87	5208904	50.45	1	1	1	1	1	1	1	1	1	1	0	0	0	1	1	0	1	0	0	0	0	0	1	1	0	0	0	0	0	0	1
48-3	2020-01-3783-3-l-1	ERR10028504	48	2020-09-21	2020	broiler chick	ross_308	1	1	1	88	O8:H17	1.8	1.8	48.8	53	4979850	50.66	0	0	0	0	0	0	0	1	0	1	0	0	1	1	1	1	0	0	1	1	0	0	0	0	1	1	1	1	1	1	1
48-4	2020-01-3783-4-l-1	ERR10028505	48	2020-09-21	2020	broiler chick	ross_308	1	1	1	154	O134/O46:H38	1.8	1.7	112	49	4819309	50.57	0	0	0	0	0	0	0	1	1	1	0	0	1	1	1	1	0	0	0	1	0	0	0	0	1	1	1	1	1	0	1
48-5	2020-01-3783-5-l-1	ERR10028513	48	2020-09-21	2020	broiler chick	ross_308	1	1	1	10	O99:H33	1.7	1.1	33.2	152	5393172	50.47	0	0	0	0	0	0	0	1	0	0	0	0	1	1	1	1	1	0	1	1	0	0	0	0	1	1	1	1	1	1	1
51-1	2020-01-3971-1-S-1-l	ERR10028535	51	2020-10-02	2020	rearing	hubbard	1	1	1	117	O24:H4	1.8	1.7	23.5	144	5233080	50.59	1	1	1	1	1	1	0	1	1	1	1	1	0	1	1	1	1	0	1	1	0	0	1	1	1	1	1	1	1	1	1
51-2	2020-01-3971-1-S-1-lb	ERR10028534	51	2020-10-02	2020	rearing	hubbard	1	1	1	117	O24:H4	1.8	1.6	27.6	138	5232442	50.59	1	1	1	1	1	1	0	1	1	1	1	1	0	1	1	1	1	0	1	1	0	0	1	1	1	1	1	1	1	1	1
51-3	2020-01-3971-3-S-1-l	ERR10028536	51	2020-10-02	2020	rearing	hubbard	1	1	1	117	O24:H4	1.9	1.8	30.6	125	5232623	50.59	1	1	1	1	1	1	0	1	1	1	1	1	0	1	1	1	1	0	1	1	0	0	1	1	1	1	1	1	1	1	1
51-4	2020-01-3971-4-S-1-l	ERR10028537	51	2020-10-02	2020	rearing	hubbard	1	1	1	117	O24:H4	1.9	2.2	31.4	131	5232806	50.59	1	1	1	1	1	1	0	1	1	1	1	1	0	1	1	1	1	0	1	1	0	0	1	1	1	1	1	1	1	1	1
51-5	2020-01-3971-5-S-1-l	ERR10028538	51	2020-10-02	2020	rearing	hubbard	1	1	1	117	O24:H4	1.8	1.9	25.7	131	5233026	50.59	1	1	1	1	1	1	0	1	1	1	1	1	0	1	1	1	1	0	1	1	0	0	1	1	1	1	1	1	1	1	1
52-1	2020-01-4104-1-l-1	ERR10028432	52	2020-10-15	2020	broiler chick	ross_308	2	1	1	191	O150:H20	1.9	2.8	58.4	61	4965075	50.61	0	0	0	0	0	0	0	1	1	1	0	0	1	1	1	0	0	0	0	1	0	0	0	0	1	1	1	1	1	0	1
52-2	2020-01-4104-2-l-1	ERR10028433	52	2020-10-15	2020	broiler chick	ross_308	2	1	1	1640	O86:H27	1.9	6.2	31.9	210	5719645	50.49	1	1	1	1	1	0	0	1	1	1	0	0	0	1	1	0	1	0	0	0	0	0	1	0	0	0	0	0	0	0	1
52-3	2020-01-4104-3-l-1	ERR10798389	52	2020-10-15	2020	broiler chick	ross_308	2	1	1	1841	O103:H7	1.8	1.7	25.1	92	5088157	50.63	0	0	0	0	0	0	0	1	1	1	0	0	1	1	1	1	0	0	0	1	0	0	0	0	1	1	1	1	1	0	1
52-4	2020-01-4104-4-l-1	ERR10028400	52	2020-10-15	2020	broiler chick	ross_308	3	1	1	1841	O103:H7	1.8	2.1	64	94	5087594	50.63	0	0	0	0	0	0	0	1	1	1	0	0	1	1	1	1	0	0	0	1	0	0	0	0	1	1	1	1	1	0	1
52-5	2020-01-4104-5-l-1	ERR10028401	52	2020-10-15	2020	broiler chick	ross_308	3	1	1	3006	O26:H32	1.9	1.9	14.8	122	4994140	50.58	0	0	0	0	0	0	0	1	0	0	0	0	1	1	1	1	0	0	0	1	0	0	0	0	1	1	1	1	1	0	1
53-1	2020-01-4233-1-l-1	ERR10028402	53	2020-10-22	2020	broiler chick	ross_308	1	1	1	95	O2/O50:H5	1.8	1	47.6	94	5343441	50.49	1	1	1	1	1	1	1	1	1	1	1	1	1	1	1	1	1	1	1	1	1	1	1	1	1	1	1	1	1	1	1
53-2	2020-01-4233-2-l-1	ERR10028403	53	2020-10-22	2020	broiler chick	ross_308	1	1	1	10	O99:H33	1.8	1.9	35.4	106	5259116	50.49	0	0	0	0	0	0	0	1	0	0	0	0	1	1	1	1	1	0	0	1	0	0	0	0	1	1	1	1	1	1	1
53-3	2020-01-4233-3-l-1	ERR10028404	53	2020-10-22	2020	broiler chick	ross_308	1	1	1	428	O120:H4	1.8	1.5	18.5	95	5155585	50.36	1	1	1	1	1	1	1	1	1	1	1	1	1	1	1	1	1	1	1	1	1	1	1	1	1	1	1	1	1	1	1
53-4	2020-01-4233-4-l-1	ERR10028405	53	2020-10-22	2020	broiler chick	ross_308	1	1	1	428	O120:H4	1.8	2	66.4	88	5152388	50.37	1	1	1	1	1	1	1	1	1	1	1	1	1	1	1	1	1	1	1	1	1	1	1	1	1	1	1	1	1	1	1
53-5	2020-01-4233-5-l-1	ERR10798390	53	2020-10-22	2020	broiler chick	ross_308	1	1	1	1146	O103:H2	1.8	1.5	24.2	104	5151435	50.63	0	0	0	0	0	0	0	1	1	1	0	0	1	1	1	0	0	0	0	0	0	0	0	0	0	0	0	0	0	0	1
54-1	2020-01-4520-1-kr-1	ERR10028406	54	2020-11-13	2020	broiler chick	ross_308	3	1	1	1146	O103:H2	1.8	1.8	59.2	103	5073266	50.69	0	0	0	0	0	0	0	1	1	1	0	0	1	1	1	0	0	0	0	0	0	0	0	0	0	0	0	0	0	0	0
54-2	2020-01-4520-2-l-1	ERR10028407	54	2020-11-13	2020	broiler chick	ross_308	3	1	1	1146	O103:H2	1.8	1.7	48.4	103	5072116	50.69	0	0	0	0	0	0	0	1	1	1	0	0	1	1	1	0	0	0	0	0	0	0	0	0	0	0	0	0	0	0	0
54-3	2020-01-4520-3-l-1	ERR10028408	54	2020-11-13	2020	broiler chick	ross_308	1	1	1	1841	O103:H7	1.8	1.7	22	116	5131185	50.61	0	0	0	0	0	0	0	1	1	1	0	0	1	1	1	1	0	0	0	1	0	0	0	0	1	1	1	1	1	0	1
54-4	2020-01-4520-4-l-1	ERR10028409	54	2020-11-13	2020	broiler chick	ross_308	4	1	0	69	O23:H6	1.8	1.5	9.2	101	5356822	50.52	1	1	1	1	1	1	1	0	1	1	0	0	1	1	1	1	0	0	1	1	0	0	1	1	1	1	1	1	1	1	1
54-5	2020-01-4520-5-l-1	ERR10028410	54	2020-11-13	2020	broiler chick	ross_308	3	1	1	69	O15:H6	2	0.3	18.5	103	5259400	50.45	1	1	1	1	1	1	1	0	1	1	0	0	1	1	1	1	0	0	1	1	0	0	1	1	1	1	1	1	1	1	1
56-1	2021-01-1069-1-l-1	ERR10028434	56	2021-03-17	2021	broiler chick	ross_308	1	1	1	23	O78:H4	1.8	1.5	56.4	50	4859977	50.55	0	0	0	0	0	0	0	1	0	1	0	0	1	1	1	1	0	0	1	1	0	0	0	0	1	1	1	1	1	1	1
56-2	2021-01-1069-2-l-1	ERR10028435	56	2021-03-17	2021	broiler chick	ross_308	1	1	1	23	O78:H4	1.9	1.4	41.6	50	4858582	50.55	0	0	0	0	0	0	0	1	0	1	0	0	1	1	1	1	0	0	1	1	0	0	0	0	1	1	1	1	1	1	1
56-3	2021-01-1069-3-l-1	ERR10028436	56	2021-03-17	2021	broiler chick	ross_308	1	1	1	23	O78:H4	1.8	1.6	71.6	44	4858872	50.55	0	0	0	0	0	0	0	1	0	1	0	0	1	1	1	1	0	0	1	1	0	0	0	0	1	1	1	1	1	1	1
56-4	2021-01-1069-4-l-1	ERR10028437	56	2021-03-17	2021	broiler chick	ross_308	1	1	1	23	O78:H4	1.8	1.6	68.8	49	4859891	50.55	0	0	0	0	0	0	0	1	0	1	0	0	1	1	1	1	0	0	1	1	0	0	0	0	1	1	1	1	1	1	1
56-5	2021-01-1069-5-l-1	ERR10028438	56	2021-03-17	2021	broiler chick	ross_308	1	1	1	23	O78:H4	1.8	1.4	51.2	47	4859216	50.55	0	0	0	0	0	0	0	1	0	1	0	0	1	1	1	1	0	0	1	1	0	0	0	0	1	1	1	1	1	1	1
57-1	2021-01-1070-1-l-1	ERR10028439	57	2021-03-17	2021	broiler chick	ross_308	1	1	1	23	O78:H4	1.8	1.4	50.4	47	4859683	50.55	0	0	0	0	0	0	0	1	0	1	0	0	1	1	1	1	0	0	1	1	0	0	0	0	1	1	1	1	1	1	1
57-2	2021-01-1070-2-l-1	ERR10028440	57	2021-03-17	2021	broiler chick	ross_308	1	1	1	23	O78:H4	1.8	1.9	51.6	55	4859077	50.55	0	0	0	0	0	0	0	1	0	1	0	0	1	1	1	1	0	0	1	1	0	0	0	0	1	1	1	1	1	1	1
57-3	2021-01-1070-3-l-1	ERR10028441	57	2021-03-17	2021	broiler chick	ross_308	1	1	1	23	O78:H4	1.8	1.8	39.2	45	4859315	50.55	0	0	0	0	0	0	0	1	0	1	0	0	1	1	1	1	0	0	1	1	0	0	0	0	1	1	1	1	1	1	1
57-4	2021-01-1070-4-l-1	ERR10028442	57	2021-03-17	2021	broiler chick	ross_308	3	1	1	23	O78:H4	1.8	2.1	83.6	48	4860038	50.55	0	0	0	0	0	0	0	1	0	1	0	0	1	1	1	1	0	0	1	1	0	0	0	0	1	1	1	1	1	1	1
57-5	2021-01-1070-5-l-1	ERR10028443	57	2021-03-17	2021	broiler chick	ross_308	1	1	1	23	O78:H4	1.8	2	67.2	46	4860202	50.55	0	0	0	0	0	0	0	1	0	1	0	0	1	1	1	1	0	0	1	1	0	0	0	0	1	1	1	1	1	1	1
58-1	2021-01-1196-1-l-1	ERR10028444	58	2021-03-23	2021	broiler chick	ross_308	1	1	1	23	O78:H4	1.8	2	108	51	4857481	50.55	0	0	0	0	0	0	0	1	0	1	0	0	1	1	1	1	0	0	1	1	0	0	0	0	1	1	1	1	1	1	1
58-2	2021-01-1196-2-l-1	ERR10028445	58	2021-03-23	2021	broiler chick	ross_308	1	1	1	23	O78:H4	1.8	2	127	53	4858072	50.55	0	0	0	0	0	0	0	1	0	1	0	0	1	1	1	1	0	0	1	1	0	0	0	0	1	1	1	1	1	1	1
58-3	2021-01-1196-3-l-1	ERR10028446	58	2021-03-23	2021	broiler chick	ross_308	1	1	1	23	O78:H4	1.8	1.8	75.6	61	4856094	50.56	0	0	0	0	0	0	0	1	0	1	0	0	1	1	1	1	0	0	1	1	0	0	0	0	1	1	1	1	1	1	1
58-4	2021-01-1196-4-l-1	ERR10028458	58	2021-03-23	2021	broiler chick	ross_308	1	1	1	69	O23:H6	1.8	2	97.2	83	5155515	50.68	1	1	1	1	1	1	1	0	1	1	0	0	1	1	1	1	0	0	1	1	0	0	1	1	1	1	1	1	1	1	1
58-5	2021-01-1196-5-l-1	ERR10028459	58	2021-03-23	2021	broiler chick	ross_308	1	1	1	69	O23:H6	1.8	2	85.2	83	5154181	50.68	1	1	1	1	1	1	1	0	1	1	0	0	1	1	1	1	0	0	1	1	0	0	1	1	1	1	1	1	1	1	1
59-1	2021-01-1197-1-l-1	ERR10028447	59	2021-03-23	2021	broiler chick	ross_308	1	1	1	23	O78:H4	1.8	1.9	144	53	4858521	50.55	0	0	0	0	0	0	0	1	0	1	0	0	1	1	1	1	0	0	1	1	0	0	0	0	1	1	1	1	1	1	1
59-2	2021-01-1197-2-l-1	ERR10028448	59	2021-03-23	2021	broiler chick	ross_308	1	1	1	23	O78:H4	1.8	2	126	52	4858866	50.55	0	0	0	0	0	0	0	1	0	1	0	0	1	1	1	1	0	0	1	1	0	0	0	0	1	1	1	1	1	1	1
59-3	2021-01-1197-3-l-1	ERR10028449	59	2021-03-23	2021	broiler chick	ross_308	1	1	1	23	O78:H4	1.8	1.8	127	47	4859445	50.55	0	0	0	0	0	0	0	1	0	1	0	0	1	1	1	1	0	0	1	1	0	0	0	0	1	1	1	1	1	1	1
59-4	2021-01-1197-4-l-1	ERR10028460	59	2021-03-23	2021	broiler chick	ross_308	1	1	1	23	O78:H4	1.8	2	134	49	4858960	50.55	0	0	0	0	0	0	0	1	0	1	0	0	1	1	1	1	0	0	1	1	0	0	0	0	1	1	1	1	1	1	1
59-5	2021-01-1197-5-l-1	ERR10028506	59	2021-03-23	2021	broiler chick	ross_308	4	1	0	23	O78:H4	1.8	2	91.2	44	4860632	50.55	0	0	0	0	0	0	0	1	0	1	0	0	1	1	1	1	0	0	1	1	0	0	0	0	1	1	1	1	1	1	1
62-1	2021-01-1374-1-l-1	ERR10028450	62	2021-04-08	2021	broiler chick	ross_308	1	1	1	23	O78:H4	1.9	2.3	166	53	4858483	50.55	0	0	0	0	0	0	0	1	0	1	0	0	1	1	1	1	0	0	1	1	0	0	0	0	1	1	1	1	1	1	1
62-2	2021-01-1374-2-l-1	ERR10028451	62	2021-04-08	2021	broiler chick	ross_308	1	1	1	23	O78:H4	1.8	2.5	59.6	52	4856286	50.55	0	0	0	0	0	0	0	1	0	1	0	0	1	1	1	1	0	0	1	1	0	0	0	0	1	1	1	1	1	1	1
62-3	2021-01-1374-3-l-1	ERR10028452	62	2021-04-08	2021	broiler chick	ross_308	1	1	1	23	O78:H4	1.8	2.3	37.5	65	4938010	50.54	0	0	0	0	0	0	0	1	0	1	0	0	1	1	1	1	0	0	1	1	0	0	0	0	1	1	1	1	1	1	1
62-4	2021-01-1374-4-l-1	ERR10028461	62	2021-04-08	2021	broiler chick	ross_308	1	1	1	23	O78:H4	1.8	2.5	34.6	63	4939711	50.54	0	0	0	0	0	0	0	1	0	1	0	0	1	1	1	1	0	0	1	1	0	0	0	0	1	1	1	1	1	1	1
62-5	2021-01-1374-5-l-1	ERR10028462	62	2021-04-08	2021	broiler chick	ross_308	1	1	1	23	O78:H4	1.9	2.6	17	63	4939214	50.54	0	0	0	0	0	0	0	1	0	1	0	0	1	1	1	1	0	0	1	1	0	0	0	0	1	1	1	1	1	1	1
63-1	2021-01-1375-1-l-1	ERR10028453	63	2021-04-08	2021	broiler chick	ross_308	1	1	1	23	O78:H4	1.9	2.5	35.6	50	4859779	50.55	0	0	0	0	0	0	0	1	0	1	0	0	1	1	1	1	0	0	1	1	0	0	0	0	1	1	1	1	1	1	1
63-2	2021-01-1375-2-l-1	ERR10028454	63	2021-04-08	2021	broiler chick	ross_308	1	1	1	23	O78:H4	1.8	2.6	36	52	4858593	50.55	0	0	0	0	0	0	0	1	0	1	0	0	1	1	1	1	0	0	1	1	0	0	0	0	1	1	1	1	1	1	1
63-3	2021-01-1375-3-l-1	ERR10028455	63	2021-04-08	2021	broiler chick	ross_308	1	1	1	23	O78:H4	1.8	2.3	54	48	4859115	50.55	0	0	0	0	0	0	0	1	0	1	0	0	1	1	1	1	0	0	1	1	0	0	0	0	1	1	1	1	1	1	1
63-4	2021-01-1375-4-l-1	ERR10028456	63	2021-04-08	2021	broiler chick	ross_308	1	1	1	23	O78:H4	1.8	2.7	27.9	49	4858380	50.55	0	0	0	0	0	0	0	1	0	1	0	0	1	1	1	1	0	0	1	1	0	0	0	0	1	1	1	1	1	1	1
63-5	2021-01-1375-5-l-1	ERR10028457	63	2021-04-08	2021	broiler chick	ross_308	1	1	1	23	O78:H4	1.8	2.2	55.6	55	4858785	50.55	0	0	0	0	0	0	0	1	0	1	0	0	1	1	1	1	0	0	1	1	0	0	0	0	1	1	1	1	1	1	1
65-1	2021-01-1434-1-L	ERR10028463	65	2021-04-13	2021	broiler chick	ross_308	1	1	1	23	O78:H4	1.8	1.8	62.8	63	4940254	50.53	0	0	0	0	0	0	0	1	0	1	0	0	1	1	1	1	0	0	1	1	0	0	0	0	1	1	1	1	1	1	1
65-2	2021-01-1434-2-L	ERR10028464	65	2021-04-13	2021	broiler chick	ross_308	1	1	1	23	O78:H4	1.8	1.5	60.4	63	4938236	50.54	0	0	0	0	0	0	0	1	0	1	0	0	1	1	1	1	0	0	1	1	0	0	0	0	1	1	1	1	1	1	1
65-3	2021-01-1434-3-L	ERR10028465	65	2021-04-13	2021	broiler chick	ross_308	1	1	1	23	O78:H4	1.8	1.8	94.4	60	4940344	50.54	0	0	0	0	0	0	0	1	0	1	0	0	1	1	1	1	0	0	1	1	0	0	0	0	1	1	1	1	1	1	1
65-4	2021-01-1434-4-L	ERR10028466	65	2021-04-13	2021	broiler chick	ross_308	1	1	1	23	O78:H4	1.8	1.7	83.2	63	4943304	50.53	0	0	0	0	0	0	0	1	0	1	0	0	1	1	1	1	0	0	1	1	0	0	0	0	1	1	1	1	1	1	1
65-5	2021-01-1434-5-L	ERR10028467	65	2021-04-13	2021	broiler chick	ross_308	1	1	1	23	O78:H4	1.8	1.9	101	72	4939784	50.54	0	0	0	0	0	0	0	1	0	1	0	0	1	1	1	1	0	0	1	1	0	0	0	0	1	1	1	1	1	1	1
69-1	2021-01-1460-1-L	ERR10028468	69	2021-04-14	2021	broiler chick	ross_308	1	1	1	23	O78:H4	1.8	1.3	42.4	65	4940003	50.53	0	0	0	0	0	0	0	1	0	1	0	0	1	1	1	1	0	0	1	1	0	0	0	0	1	1	1	1	1	1	1
69-2	2021-01-1460-2-L	ERR10028469	69	2021-04-14	2021	broiler chick	ross_308	1	1	1	23	O78:H4	1.8	1.7	66	64	4941123	50.53	0	0	0	0	0	0	0	1	0	1	0	0	1	1	1	1	0	0	1	1	0	0	0	0	1	1	1	1	1	1	1
69-3	2021-01-1460-3-L	ERR10028470	69	2021-04-14	2021	broiler chick	ross_308	1	1	1	23	O78:H4	1.8	1.9	92	56	4941874	50.53	0	0	0	0	0	0	0	1	0	1	0	0	1	1	1	1	0	0	1	1	0	0	0	0	1	1	1	1	1	1	1
69-4	2021-01-1460-4-L	ERR10028471	69	2021-04-14	2021	broiler chick	ross_308	1	1	1	23	O78:H4	1.8	1.7	60	63	4938957	50.54	0	0	0	0	0	0	0	1	0	1	0	0	1	1	1	1	0	0	1	1	0	0	0	0	1	1	1	1	1	1	1
69-5	2021-01-1460-5-L	ERR10028472	69	2021-04-14	2021	broiler chick	ross_308	1	1	1	23	O78:H4	1.8	1.7	50.4	71	4938461	50.54	0	0	0	0	0	0	0	1	0	1	0	0	1	1	1	1	0	0	1	1	0	0	0	0	1	1	1	1	1	1	1
70-1	2021-01-1461-1-L	ERR10028473	70	2021-04-14	2021	broiler chick	ross_308	1	1	1	23	O78:H4	1.8	1.8	88.4	52	4861427	50.55	0	0	0	0	0	0	0	1	0	1	0	0	1	1	1	1	0	0	1	1	0	0	0	0	1	1	1	1	1	1	1
70-2	2021-01-1461-2-L	ERR10028474	70	2021-04-14	2021	broiler chick	ross_308	1	1	1	23	O78:H4	1.8	1.7	62.4	49	4861264	50.55	0	0	0	0	0	0	0	1	0	1	0	0	1	1	1	1	0	0	1	1	0	0	0	0	1	1	1	1	1	1	1
70-3	2021-01-1461-3-L	ERR10028475	70	2021-04-14	2021	broiler chick	ross_308	1	1	1	23	O78:H4	1.8	1.8	76.8	52	4860674	50.55	0	0	0	0	0	0	0	1	0	1	0	0	1	1	1	1	0	0	1	1	0	0	0	0	1	1	1	1	1	1	1
70-4	2021-01-1461-4-L	ERR10028507	70	2021-04-14	2021	broiler chick	ross_308	1	1	1	23	O78:H4	1.8	1.7	50	44	4861076	50.55	0	0	0	0	0	0	0	1	0	1	0	0	1	1	1	1	0	0	1	1	0	0	0	0	1	1	1	1	1	1	1
70-5	2021-01-1461-5-L	ERR10028508	70	2021-04-14	2021	broiler chick	ross_308	1	1	1	23	O78:H4	1.8	1.8	75.6	48	4861889	50.55	0	0	0	0	0	0	0	1	0	1	0	0	1	1	1	1	0	0	1	1	0	0	0	0	1	1	1	1	1	1	1
73-1	2021-01-1527-1-L	ERR10028477	73	2021-04-19	2021	broiler chick	ross_308	3	1	1	23	O78:H4	1.8	1.7	67.2	49	4859625	50.55	0	0	0	0	0	0	0	1	0	1	0	0	1	1	1	1	0	0	1	1	0	0	0	0	1	1	1	1	1	1	1
73-2	2021-01-1527-2-L	ERR10028478	73	2021-04-19	2021	broiler chick	ross_308	2	1	1	23	O78:H4	1.9	1.3	34	45	4859033	50.55	0	0	0	0	0	0	0	1	0	1	0	0	1	1	1	1	0	0	1	1	0	0	0	0	1	1	1	1	1	1	1
73-3	2021-01-1527-3-L	ERR10028479	73	2021-04-19	2021	broiler chick	ross_308	3	1	1	23	O78:H4	1.9	1.2	46.4	43	4860751	50.55	0	0	0	0	0	0	0	1	0	1	0	0	1	1	1	1	0	0	1	1	0	0	0	0	1	1	1	1	1	1	1
73-4	2021-01-1527-4-L	ERR10028492	73	2021-04-19	2021	broiler chick	ross_308	2	1	1	23	O78:H4	1.8	1.8	88	48	4858953	50.55	0	0	0	0	0	0	0	1	0	1	0	0	1	1	1	1	0	0	1	1	0	0	0	0	1	1	1	1	1	1	1
73-5	2021-01-1527-5-L	ERR10028493	73	2021-04-19	2021	broiler chick	ross_308	2	1	1	23	O78:H4	1.8	1.8	49.6	49	4859154	50.55	0	0	0	0	0	0	0	1	0	1	0	0	1	1	1	1	0	0	1	1	0	0	0	0	1	1	1	1	1	1	1
74-1	2021-01-1532-1-L	ERR10028480	74	2021-04-20	2021	broiler chick	ross_308	1	1	1	23	O78:H4	1.8	1.9	61.2	53	4956976	50.51	0	0	0	0	0	0	0	1	0	1	0	0	1	1	1	1	0	0	1	1	0	0	0	0	1	1	1	1	1	1	1
74-2	2021-01-1532-2-L	ERR10028481	74	2021-04-20	2021	broiler chick	ross_308	1	1	1	23	O78:H4	1.8	1.9	58.8	46	4958077	50.52	0	0	0	0	0	0	0	1	0	1	0	0	1	1	1	1	0	0	1	1	0	0	0	0	1	1	1	1	1	1	1
74-3	2021-01-1532-3-L	ERR10028482	74	2021-04-20	2021	broiler chick	ross_308	1	1	1	23	O78:H4	1.8	1.6	33.8	48	4957964	50.52	0	0	0	0	0	0	0	1	0	1	0	0	1	1	1	1	0	0	1	1	0	0	0	0	1	1	1	1	1	1	1
74-4	2021-01-1532-4-L	ERR10028494	74	2021-04-20	2021	broiler chick	ross_308	1	1	1	23	O78:H4	1.8	1.6	36.9	54	4954210	50.52	0	0	0	0	0	0	0	1	0	1	0	0	1	1	1	1	0	0	1	1	0	0	0	0	1	1	1	1	1	1	1
74-5	2021-01-1532-5-L	ERR10028495	74	2021-04-20	2021	broiler chick	ross_308	1	1	1	23	O78:H4	1.8	1.7	33.6	53	4955659	50.52	0	0	0	0	0	0	0	1	0	1	0	0	1	1	1	1	0	0	1	1	0	0	0	0	1	1	1	1	1	1	1
78-5	2021-01-1562-5-L	ERR10028497	78	2021-04-21	2021	broiler chick	ross_308	1	1	1	23	O78:H4	1.8	2	64.3	46	4860274	50.55	0	0	0	0	0	0	0	1	0	1	0	0	1	1	1	1	0	0	1	1	0	0	0	0	1	1	1	1	1	1	1
78-4	2021-01-1562-4-L	ERR10028496	78	2021-04-21	2021	broiler chick	ross_308	2	1	1	23	O78:H4	1.8	2.1	69	50	4860062	50.55	0	0	0	0	0	0	0	1	0	1	0	0	1	1	1	1	0	0	1	1	0	0	0	0	1	1	1	1	1	1	1
78-1	2021-01-1562-1-L	ERR10028483	78	2021-04-21	2021	broiler chick	ross_308	2	1	1	23	O78:H4	1.8	1.5	47.2	49	4860555	50.55	0	0	0	0	0	0	0	1	0	1	0	0	1	1	1	1	0	0	1	1	0	0	0	0	1	1	1	1	1	1	1
78-2	2021-01-1562-2-L	ERR10028484	78	2021-04-21	2021	broiler chick	ross_308	1	1	1	23	O78:H4	1.8	1.8	50	52	4859782	50.55	0	0	0	0	0	0	0	1	0	1	0	0	1	1	1	1	0	0	1	1	0	0	0	0	1	1	1	1	1	1	1
78-3	2021-01-1562-3-L	ERR10028487	78	2021-04-21	2021	broiler chick	ross_308	1	1	1	23	O78:H4	1.8	1.8	44.4	44	4860933	50.55	0	0	0	0	0	0	0	1	0	1	0	0	1	1	1	1	0	0	1	1	0	0	0	0	1	1	1	1	1	1	1
80-3	2021-01-1596-3-l	ERR10028488	80	2021-04-22	2021	broiler chick	ross_308	1	1	1	23	O78:H4	1.8	2	72.1	48	4859262	50.55	0	0	0	0	0	0	0	1	0	1	0	0	1	1	1	1	0	0	1	1	0	0	0	0	1	1	1	1	1	1	1
80-4	2021-01-1596-4-l	ERR10028498	80	2021-04-22	2021	broiler chick	ross_308	1	1	1	23	O78:H4	1.9	1.9	69.1	50	4857724	50.55	0	0	0	0	0	0	0	1	0	1	0	0	1	1	1	1	0	0	1	1	0	0	0	0	1	1	1	1	1	1	1
80-5	2021-01-1596-5-l	ERR10028499	80	2021-04-22	2021	broiler chick	ross_308	1	1	1	23	O78:H4	1.8	2.1	56.3	54	4857370	50.55	0	0	0	0	0	0	0	1	0	1	0	0	1	1	1	1	0	0	1	1	0	0	0	0	1	1	1	1	1	1	1
90-1	2021-01-1731-1-l-1	ERR10028485	90	2021-04-30	2021	broiler chick	ross_308	1	1	1	23	O78:H4	1.9	1.9	49.9	58	4907796	50.55	0	0	0	0	0	0	0	1	0	1	0	0	1	1	1	1	0	0	1	1	0	0	0	0	1	1	1	1	1	1	1
90-2	2021-01-1731-2-l-1	ERR10028486	90	2021-04-30	2021	broiler chick	ross_308	1	1	1	23	O78:H4	1.9	1.9	37.6	52	4908985	50.56	0	0	0	0	0	0	0	1	0	1	0	0	1	1	1	1	0	0	1	1	0	0	0	0	1	1	1	1	1	1	1
90-3	2021-01-1731-3-l-1	ERR10028489	90	2021-04-30	2021	broiler chick	ross_308	1	1	1	23	O78:H4	1.8	1.8	61.5	61	4943524	50.54	0	0	0	0	0	0	0	1	0	1	0	0	1	1	1	1	0	0	1	1	0	0	0	0	1	1	1	1	1	1	1
90-4	2021-01-1731-4-l-1	ERR10028500	90	2021-04-30	2021	broiler chick	ross_308	1	1	1	23	O78:H4	1.9	2	65.8	72	4905683	50.56	0	0	0	0	0	0	0	1	0	1	0	0	1	1	1	1	0	0	1	1	0	0	0	0	1	1	1	1	1	1	1
90-5	2021-01-1731-5-l-1	ERR10028501	90	2021-04-30	2021	broiler chick	ross_308	1	1	1	23	O78:H4	1.8	1.6	45.3	59	4907283	50.56	0	0	0	0	0	0	0	1	0	1	0	0	1	1	1	1	0	0	1	1	0	0	0	0	1	1	1	1	1	1	1
101-4	2021-01-1852-4-l-1	ERR10028509	101	2021-05-06	2021	broiler chick	ross_308	4	1	0	23	O78:H4	1.7	1.6	17.3	46	4860371	50.55	0	0	0	0	0	0	0	1	0	1	0	0	1	1	1	1	0	0	1	1	0	0	0	0	1	1	1	1	1	1	1
101-3	2021-01-1852-3-l-1	ERR10798391	101	2021-05-06	2021	broiler chick	ross_308	4	1	0	23	O78:H4	1.9	0.8	17	44	4860673	50.55	0	0	0	0	0	0	0	1	0	1	0	0	1	1	1	1	0	0	1	1	0	0	0	0	1	1	1	1	1	1	1
101-1	2021-01-1852-1-m-1	ERR10028490	101	2021-05-06	2021	broiler chick	ross_308	1	1	1	23	O78:H4	1.8	2	79.9	53	4902558	50.56	0	0	0	0	0	0	0	1	0	1	0	0	1	1	1	1	0	0	1	1	0	0	0	0	1	1	1	1	1	1	1
101-2	2021-01-1852-2-l-1	ERR10028491	101	2021-05-06	2021	broiler chick	ross_308	2	1	1	23	O78:H4	1.8	1.8	83.5	44	4860387	50.55	0	0	0	0	0	0	0	1	0	1	0	0	1	1	1	1	0	0	1	1	0	0	0	0	1	1	1	1	1	1	1
101-5	2021-01-1852-5-l-1	ERR10028502	101	2021-05-06	2021	broiler chick	ross_308	1	1	1	23	O78:H4	1.9	1.5	7.1	50	4859079	50.55	0	0	0	0	0	0	0	1	0	1	0	0	1	1	1	1	0	0	1	1	0	0	0	0	1	1	1	1	1	1	1
103-3	2021-01-1876-3-l-1	ERR10028511	103	2021-05-11	2021	broiler chick	ross_308	2	1	1	23	O78:H4	1.7	1.6	15.5	51	4915960	50.57	0	0	0	0	0	0	0	1	0	1	0	0	1	1	1	1	0	0	1	1	0	0	0	0	1	1	1	1	1	1	1
103-2	2021-01-1876-2-l-1	ERR10028510	103	2021-05-11	2021	broiler chick	ross_308	2	1	1	23	O78:H4	1.8	1.5	20.1	73	4913080	50.57	0	0	0	0	0	0	0	1	0	1	0	0	1	1	1	1	0	0	1	1	0	0	0	0	1	1	1	1	1	1	1
103-5	2021-01-1876-5-l-1	ERR10028512	103	2021-05-11	2021	broiler chick	ross_308	2	1	1	23	O78:H4	1.7	1.5	19.4	55	4914824	50.57	0	0	0	0	0	0	0	1	0	1	0	0	1	1	1	1	0	0	1	1	0	0	0	0	1	1	1	1	1	1	1
103-1	2021-01-1876-1-l-1	ERR10028514	103	2021-05-11	2021	broiler chick	ross_308	2	1	1	23	O78:H4	1.7	1.4	15.4	63	4913813	50.57	0	0	0	0	0	0	0	1	0	1	0	0	1	1	1	1	0	0	1	1	0	0	0	0	1	1	1	1	1	1	1
103-4	2021-01-1876-4-l-1	ERR10028503	103	2021-05-11	2021	broiler chick	ross_308	2	1	1	23	O78:H4	2	1.7	7.4	71	4913019	50.57	0	0	0	0	0	0	0	1	0	1	0	0	1	1	1	1	0	0	1	1	0	0	0	0	1	1	1	1	1	1	1
104-1	2021-01-1977-1-l-1	ERR10028525	104	2021-05-14	2021	broiler chick	ross_308	1	1	1	23	O78:H4	1.8	1.9	59.2	68	4953683	50.52	0	0	0	0	0	0	0	1	0	1	0	0	1	1	1	1	0	0	1	1	0	0	0	0	1	1	1	1	1	1	1
104-2	2021-01-1977-2-l-1	ERR10028526	104	2021-05-14	2021	broiler chick	ross_308	1	1	1	23	O78:H4	1.8	1.8	59.2	65	4952664	50.52	0	0	0	0	0	0	0	1	0	1	0	0	1	1	1	1	0	0	1	1	0	0	0	0	1	1	1	1	1	1	1
104-3	2021-01-1977-3-l-1	ERR10028527	104	2021-05-14	2021	broiler chick	ross_308	1	1	1	23	O78:H4	1.8	1.4	20.8	71	4955447	50.52	0	0	0	0	0	0	0	1	0	1	0	0	1	1	1	1	0	0	1	1	0	0	0	0	1	1	1	1	1	1	1
104-4	2021-01-1977-4-l-1	ERR10028528	104	2021-05-14	2021	broiler chick	ross_308	1	1	1	23	O78:H4	1.8	1.5	29.2	72	4954293	50.52	0	0	0	0	0	0	0	1	0	1	0	0	1	1	1	1	0	0	1	1	0	0	0	0	1	1	1	1	1	1	1
104-5	2021-01-1977-5-l-1	ERR10028529	104	2021-05-14	2021	broiler chick	ross_308	1	1	1	23	O78:H4	1.8	1.8	40.8	74	4955195	50.52	0	0	0	0	0	0	0	1	0	1	0	0	1	1	1	1	0	0	1	1	0	0	0	0	1	1	1	1	1	1	1
[truncated: 81 more columns]
