# Supplementary material for: A molecular epidemiological study on Escherichia coli in young chicks with colibacillosis identified two possible outbreaks across farms
Source: Vet Res. 2023 Feb 6;54:10. doi: 10.1186/s13567-023-01140-6 (PMC9901153; doi:10.1186/s13567-023-01140-6)
Supplement: Supplementary file 2 — Additional file 2. List of genes included in the extended database of genes uploaded to VirulenceFinder for the identification of virulence-associated genes in this study. Included in the table is the name of gene, short description of gene and from what database the gene was identified (VirulenceFinder or VFDB). [file 13567_2023_1140_MOESM2_ESM.xlsx]

## Sheet: Ark1
Gene	Description	Database
K88ab	K88/F4 protein subunit	VirulenceFinder
astA	Heat-stable enterotoxin 1	VirulenceFinder
bfpA	Major subunit of bundle-forming pili	VirulenceFinder
cba	Colicin B	VirulenceFinder
ccI	Cloacin	VirulenceFinder
cdtB	Cytolethal distending toxin B	VirulenceFinder
celb	Endonuclease colicin E2	VirulenceFinder
cfa_c	Colonisation factor antigen I	VirulenceFinder
cma	Colicin M	VirulenceFinder
cnf1	Cytotoxic necrotizing factor	VirulenceFinder
cofA	Longus type IV pilus subunit	VirulenceFinder
eae	Intimin	VirulenceFinder
espB	Secreted protein B	VirulenceFinder
ehxA	Enterohaemolysin	VirulenceFinder
f17-A	Subunit A of F17 fimbrial protein	VirulenceFinder
f17-G	Adhesin subunit of F17 fimbriae	VirulenceFinder
fanA	Involved in biogenesis of K99/F5 fimbriae	VirulenceFinder
fasA	Fimbriae 987P/F6 subunit	VirulenceFinder
fedA	Fimbrial protein F107 subunit A	VirulenceFinder
fedF	Fimbrial adhesin AC precursor	VirulenceFinder
fim41a	Mature Fim41a/F41 protein	VirulenceFinder
gad	Glutamate decarboxylase	VirulenceFinder
hlyA	Haemolysin A	VirulenceFinder
hlyE	Avian E.coli haemolysin	VirulenceFinder
ipaD	Invasion protein Shigella flexneri	VirulenceFinder
ipaH9.8	Invasion plasmid antigen	VirulenceFinder
ireA	Siderophore receptor	VirulenceFinder
iroN	Enterobactin siderophore receptor protein	VirulenceFinder
iss	Increased serum survival	VirulenceFinder
lngA	Longus type IV pilus	VirulenceFinder
ltcA	Heat-labile enterotoxin A subunit	VirulenceFinder
mchB	Microcin H47 part of colicin H	VirulenceFinder
mchC	MchC protein	VirulenceFinder
mchF	ABC transporter protein MchF	VirulenceFinder
mcmA	Microcin M part of colicin H	VirulenceFinder
nfaE	Diffuse adherence fibrillar adhesin gene	VirulenceFinder
perA	EPEC adherence factor	VirulenceFinder
pet	Autotransporter enterotoxin	VirulenceFinder
senB	Plasmid-encoded enterotoxin	VirulenceFinder
sfaS	S-fimbriae minor subunit	VirulenceFinder
sta1	Heat-stabile enterotoxin ST-Ia	VirulenceFinder
stb	Heat-stabile enterotoxin II	VirulenceFinder
virF	VirF transcriptional activator	VirulenceFinder
cif	Type III secreted effector	VirulenceFinder
eatA	serine protease autotransporters of Enterobacteriaceae (SPATE)	VirulenceFinder
efa1	EHEC factor for adherence	VirulenceFinder
epeA	serine protease autotransporters of Enterobacteriaceae (SPATE)	VirulenceFinder
espA	Type III secretions system	VirulenceFinder
espC	serine protease autotransporters of Enterobacteriaceae (SPATE)	VirulenceFinder
espF	Type III secretion system	VirulenceFinder
espI	serine protease autotransporters of Enterobacteriaceae (SPATE)	VirulenceFinder
espJ	Prophage-encoded type III secretion system effector	VirulenceFinder
espP	Putative exoprotein precursor	VirulenceFinder
etpD	Type II secretion protein	VirulenceFinder
iha	Adherence protein	VirulenceFinder
katP	Plasmid-encoded catalase peroxidase	VirulenceFinder
lpfA	Long polar fimbriae	VirulenceFinder
nleA	Non-LEE encoded effector A	VirulenceFinder
nleB	Non-LEE encoded effector B	VirulenceFinder
nleC	Non-LEE encoded effector C	VirulenceFinder
pic	serine protease autotransporters of Enterobacteriaceae (SPATE)	VirulenceFinder
rpeA	serine protease autotransporters of Enterobacteriaceae (SPATE)	VirulenceFinder
saa	Auto agglutinating adhesin	VirulenceFinder
sat	serine protease autotransporters of Enterobacteriaceae (SPATE)	VirulenceFinder
sepA	serine protease autotransporters of Enterobacteriaceae (SPATE)	VirulenceFinder
sigA	serine protease autotransporters of Enterobacteriaceae (SPATE)	VirulenceFinder
subA	Subtilase toxin subunit	VirulenceFinder
tccP	Tir-cytoskeleton coupling protein	VirulenceFinder
tir	Translocated intimin receptor protein	VirulenceFinder
toxB	Toxin B	VirulenceFinder
tsh	serine protease autotransporters of Enterobacteriaceae (SPATE)	VirulenceFinder
vat	serine protease autotransporters of Enterobacteriaceae (SPATE)	VirulenceFinder
stx1Aa	Shiga toxin 1, subunit A, variant a	VirulenceFinder
stx1Ab	Shiga toxin 1, subunit A, variant b	VirulenceFinder
stx1Ac	Shiga toxin 1, subunit A, variant c	VirulenceFinder
stx1Ad	Shiga toxin 1, subunit A, variant d	VirulenceFinder
stx1Ae	Shiga toxin 1, subunit A, variant e	VirulenceFinder
stx1Af	Shiga toxin 1, subunit A, variant f	VirulenceFinder
stx1Ba	Shiga toxin 1, subunit B, variant a	VirulenceFinder
stx1Bb	Shiga toxin 1, subunit B, variant b	VirulenceFinder
stx1Bc	Shiga toxin 1, subunit B, variant c	VirulenceFinder
stx1Bd	Shiga toxin 1, subunit B, variant d	VirulenceFinder
stx1Be	Shiga toxin 1, subunit B, variant e	VirulenceFinder
stx1Bf	Shiga toxin 1, subunit B, variant f	VirulenceFinder
stx2Aa	Shiga toxin 2, subunit A, variant a	VirulenceFinder
stx2Ab	Shiga toxin 2, subunit A, variant b	VirulenceFinder
stx2Ac	Shiga toxin 2, subunit A, variant c	VirulenceFinder
stx2Ad	Shiga toxin 2, subunit A, variant d	VirulenceFinder
stx2Ae	Shiga toxin 2, subunit A, variant e	VirulenceFinder
stx2Af	Shiga toxin 2, subunit A, variant f	VirulenceFinder
stx2Ag	Shiga toxin 2, subunit A, variant g	VirulenceFinder
stx2Ba	Shiga toxin 2, subunit B, variant a	VirulenceFinder
stx2Bb	Shiga toxin 2, subunit B, variant b	VirulenceFinder
stx2Bc	Shiga toxin 2, subunit B, variant c	VirulenceFinder
stx2Bd	Shiga toxin 2, subunit B, variant d	VirulenceFinder
stx2Be	Shiga toxin 2, subunit B, variant e	VirulenceFinder
stx2Bf	Shiga toxin 2, subunit B, variant f	VirulenceFinder
stx2Bg	Shiga toxin 2, subunit B, variant g	VirulenceFinder
stx1A	Shiga toxin 1, subunit A	VirulenceFinder
stx1B	Shiga toxin 1, subunit B	VirulenceFinder
stx2A	Shiga toxin 2, subunit A	VirulenceFinder
stx2B	Shiga toxin 2, subunit B	VirulenceFinder
ElrA		VirulenceFinder
SrtA		VirulenceFinder
ace	collagen adhesin precursor	VirulenceFinder
acm		VirulenceFinder
agg	aggregation substance	VirulenceFinder
cCF10		VirulenceFinder
cOB1		VirulenceFinder
cad		VirulenceFinder
camE	sex pheromone cAM373 precursor	VirulenceFinder
cylA		VirulenceFinder
cylB		VirulenceFinder
cylL		VirulenceFinder
cylM		VirulenceFinder
ebpA		VirulenceFinder
ebpB		VirulenceFinder
ebpC		VirulenceFinder
efaAfm		VirulenceFinder
efaAfs		VirulenceFinder
espfm		VirulenceFinder
espfs		VirulenceFinder
fsrB	biofilm formation	VirulenceFinder
gelE		VirulenceFinder
hylA		VirulenceFinder
hylB		VirulenceFinder
hylEfm		VirulenceFinder
tpx		VirulenceFinder
atl	bifunctional autolysin Atl	VirulenceFinder
cap5A	capsular polysaccharide biosynthesis protein cap5A	VirulenceFinder
cap5B	capsular polysaccharide biosynthesis protein cap5B	VirulenceFinder
cap5C	capsular polysaccharide biosynthesis protein cap5C	VirulenceFinder
cap5D	capsular polysaccharide biosynthesis protein cap5D	VirulenceFinder
cap5E	capsular polysaccharide biosynthesis protein cap5E	VirulenceFinder
cap5F	capsular polysaccharide biosynthesis protein cap5F	VirulenceFinder
cap5G	capsular polysaccharide biosynthesis protein cap5G	VirulenceFinder
cap5H	capsular polysaccharide biosynthesis protein cap5H	VirulenceFinder
cap5I	capsular polysaccharide biosynthesis protein cap5I	VirulenceFinder
cap5J	capsular polysaccharide biosynthesis protein cap5J	VirulenceFinder
cap5K	capsular polysaccharide biosynthesis protein cap5K	VirulenceFinder
cap5L	capsular polysaccharide biosynthesis protein cap5L	VirulenceFinder
cap5M	capsular polysaccharide biosynthesis protein cap5M	VirulenceFinder
cap5N	capsular polysaccharide biosynthesis protein cap5N	VirulenceFinder
cap5O	capsular polysaccharide biosynthesis protein cap5O	VirulenceFinder
cap5P	capsular polysaccharide biosynthesis protein cap5P	VirulenceFinder
capA	capsular polysaccharide biosynthesis protein capA	VirulenceFinder
capB	capsular polysaccharide biosynthesis protein capB	VirulenceFinder
capC	capsular polysaccharide synthesis protein capC	VirulenceFinder
capD	polysaccharide biosynthesis protein capD	VirulenceFinder
capE	capsular polysaccharide synthesis enzyme capE	VirulenceFinder
capF	capsular polysaccharide synthesis enzyme capF	VirulenceFinder
capG	capsular polysaccharide synthesis enzyme capG	VirulenceFinder
capH	capsular polysaccharide synthesis enzyme capH	VirulenceFinder
capI	capsular polysaccharide synthesis enzyme capI	VirulenceFinder
capJ	capsular polysaccharide synthesis enzyme capJ	VirulenceFinder
capK	capsular polysaccharide synthesis enzyme capK	VirulenceFinder
capL	capsular polysaccharide synthesis enzyme capL	VirulenceFinder
capM	capsular polysaccharide synthesis enzyme capM	VirulenceFinder
capN	capsular polysaccharide synthesis enzyme capN	VirulenceFinder
capO	capsular polysaccharide synthesis enzyme capO	VirulenceFinder
capP	capsular polysaccharide synthesis enzyme capP	VirulenceFinder
cap8A	truncated capsular polysaccharide synthesis enzyme cap5A	VirulenceFinder
cap8B	capsular polysaccharide synthesis enzyme cap8B	VirulenceFinder
cap8C	capsular polysaccharide synthesis enzyme cap8C	VirulenceFinder
cap8D	capsular polysaccharide synthesis enzyme cap8D	VirulenceFinder
cap8E	capsular polysaccharide synthesis enzyme cap8E	VirulenceFinder
cap8F	capsular polysaccharide synthesis enzyme cap8F	VirulenceFinder
cap8G	capsular polysaccharide synthesis enzyme cap8G	VirulenceFinder
cap8H	capsular polysaccharide synthesis enzyme cap8H	VirulenceFinder
cap8I	capsular polysaccharide synthesis enzyme cap8I	VirulenceFinder
cap8J	capsular polysaccharide synthesis enzyme cap8J	VirulenceFinder
cap8K	capsular polysaccharide synthesis enzyme cap8K	VirulenceFinder
cap8L	capsular polysaccharide synthesis enzyme cap8L	VirulenceFinder
cap8M	capsular polysaccharide synthesis enzyme cap8M	VirulenceFinder
cap8O	capsular polysaccharide synthesis enzyme cap8O	VirulenceFinder
cap8P	capsular polysaccharide synthesis enzyme cap8P	VirulenceFinder
cap1A	capsular polysaccharide biosynthesis protein cap1A	VirulenceFinder
cap1B	capsular polysaccharide biosynthesis protein cap1B	VirulenceFinder
cap1C	capsular polysaccharide biosynthesis protein cap1C	VirulenceFinder
clfA	fibrinogen-binding protein A, clumping factor	VirulenceFinder
clfB	clumping factor ClfB, fibrinogen binding protein	VirulenceFinder
cna	collagen adhesin precursor	VirulenceFinder
coa	staphylocoagulase precursor	VirulenceFinder
eap	extracellular adherence protein	VirulenceFinder
eap/map	extracellular adherence protein	VirulenceFinder
ebh	cell wall associated fibronectin-binding protein	VirulenceFinder
ebpS	cell surface elastin binding protein	VirulenceFinder
efb	extracelular fibrinogen-binding protein	VirulenceFinder
fib	fibrinogen-binding protein	VirulenceFinder
SEntA	putative enterotoxin type A	VirulenceFinder
SEntB	enterotoxin B	VirulenceFinder
SEntC	enterotoxin type C precursor	VirulenceFinder
SEntG	extracellular enterotoxin type G precursor	VirulenceFinder
SEntH	enterotoxin H	VirulenceFinder
SEntI	extracellular enterotoxin type I precursor	VirulenceFinder
SEntK	enterotoxin K	VirulenceFinder
SEntL	extracellular enterotoxin L	VirulenceFinder
SEntM	extracellular enterotoxin type I	VirulenceFinder
SEntN	enterotoxin N	VirulenceFinder
SEntO	enterotoxin O	VirulenceFinder
SEntP	enterotoxin P	VirulenceFinder
SEntQ	enterotoxin Q	VirulenceFinder
SEnt	enterotoxin	VirulenceFinder
SEnt-protiein	enterotoxin protein	VirulenceFinder
SEnt-like	enterotoxin-like toxin	VirulenceFinder
SEntyent1	enterotoxin yent1	VirulenceFinder
SEntyent2	enterotoxin yent2	VirulenceFinder
eta	exfoliative toxin A	VirulenceFinder
etd	exfoliative toxin A	VirulenceFinder
set1	superantigen-like protein	VirulenceFinder
set2	superantigen-like protein	VirulenceFinder
set3	superantigen-like protein	VirulenceFinder
set4	superantigen-like protein	VirulenceFinder
set5	superantigen-like protein 5	VirulenceFinder
set6	superantigen-like protein	VirulenceFinder
set7	superantigen-like protein	VirulenceFinder
set8	superantigen-like protein	VirulenceFinder
set9	superantigen-like protein	VirulenceFinder
set10	superantigen-like protein	VirulenceFinder
set11	superantigen-like protein	VirulenceFinder
set12	superantigen-like protein	VirulenceFinder
set13	superantigen-like protein	VirulenceFinder
set14	superantigen-like protein	VirulenceFinder
set15	superantigen-like protein	VirulenceFinder
set16	exotoxin homolog	VirulenceFinder
set17	exotoxin homolog	VirulenceFinder
set18	superantigen-like protein	VirulenceFinder
set19	superantigen-like protein	VirulenceFinder
set20	superantigen-like protein 5	VirulenceFinder
set21	superantigen-like protein	VirulenceFinder
set22	superantigen-like protein 7	VirulenceFinder
set23	superantigen-like protein	VirulenceFinder
set24	superantigen-like protein	VirulenceFinder
set25	superantigen-like protein	VirulenceFinder
set26	exotoxin homolog	VirulenceFinder
set30	superanitgne-like protein	VirulenceFinder
sal	superantigen-like protein	VirulenceFinder
SExo	exotoxin	VirulenceFinder
fnbA	fibronectin-binding protein A	VirulenceFinder
fnbB	fibronectin-binding protein B	VirulenceFinder
geh	glycerol ester hydrolase	VirulenceFinder
hla	alpha-hemolysin precursor	VirulenceFinder
hlb	beta-hemolysin	VirulenceFinder
hld	delta-hemolysin	VirulenceFinder
hlgA	gamma-hemolysin chain II precursor	VirulenceFinder
hlgB	gamma-hemolysin component B precursor	VirulenceFinder
hlgC	gamma-hemolysin component C	VirulenceFinder
hysA	hyaluronate lyase	VirulenceFinder
icaA	intercellular adhesion protein A	VirulenceFinder
icaR	intercellular adhesion regulator	VirulenceFinder
icaD	intercellular adhesion protein D	VirulenceFinder
icaB	intercellular adhesion protein B	VirulenceFinder
icaC	intercellular adhesion protein C	VirulenceFinder
lip	triacylglycerol lipase	VirulenceFinder
lukF-PV	Panton Valentine leukocidin F component	VirulenceFinder
lukS-PV	Panton Valentine leukocidin S component	VirulenceFinder
lukM	LukM precursor	VirulenceFinder
lukD	leukocidin D component	VirulenceFinder
lukE	leukocidin E component	VirulenceFinder
nuc	thermonuclease	VirulenceFinder
sak	staphylokinase	VirulenceFinder
isb	IgG-binding protein SBI	VirulenceFinder
scn	staphylococcal complement inhibitor	VirulenceFinder
sdrC	Ser-Asp rich fibrinogen-binding protein C	VirulenceFinder
sdrD	Ser-Asp rich fibrinogen-binding protein D	VirulenceFinder
sdrE	Ser-Asp rich fibrinogen-binding protein E	VirulenceFinder
sdrH	Ser-Asp rich fibrinogen-binding portein H	VirulenceFinder
splA	serine protease splA	VirulenceFinder
splB	serine protease splB	VirulenceFinder
splC	serine protease splC	VirulenceFinder
splD	serine protease splD	VirulenceFinder
splE	serine protease splE	VirulenceFinder
splF	serine protease splF	VirulenceFinder
sspA	serine V8 protease	VirulenceFinder
spa	spa immunoglobulin G binding protein A	VirulenceFinder
sspB	cysteine protease	VirulenceFinder
sspB2	cysteine protease SspB	VirulenceFinder
sspC	cysteine protease	VirulenceFinder
tsst	toxic shock syndrome toxin-1	VirulenceFinder
esxA	ESAT-6/WXG100 family secreted protein EsxA/YukE	VirulenceFinder
esaA	type VII secretion protein EsaA	VirulenceFinder
essA	protein secretion system EssA	VirulenceFinder
esaB	Putative secretion accessory protein EsaB/YukD	VirulenceFinder
essB	putative secretion system component EssB	VirulenceFinder
essC	type VII secretion protein EssC	VirulenceFinder
esaC	EsaC protein within ESAT-6 gene cluster	VirulenceFinder
esxB	virulence factor EsxB family protein	VirulenceFinder
vwb	von Willebrand factor-binding protein	VirulenceFinder
stx11	S.dysenteriae 60R	VirulenceFinder
stx12	ONTNA, variant a	VirulenceFinder
stx13	S.dysenteriae 3818T	VirulenceFinder
stx14	O111 PH, variant a	VirulenceFinder
stx15	O111 CB168, variant a	VirulenceFinder
stx16	O157 AI2001 52, variant a	VirulenceFinder
stx17	O157 GPU96MM, variant a	VirulenceFinder
stx18	O111 04-06263, variant a	VirulenceFinder
stx19	O111 3385-00, variant a	VirulenceFinder
stx110	S.sonnei CB7888	VirulenceFinder
stx111	O48 94C, variant a	VirulenceFinder
stx112	O157 FLY16, variant a	VirulenceFinder
stx113	O157 EDL933, variant a	VirulenceFinder
stx114	O165 HI-2, variant a	VirulenceFinder
stx115	ONT HI-A, variant a	VirulenceFinder
stx116	Out HI-N, variant c	VirulenceFinder
stx117	ONT HI-B, variant c	VirulenceFinder
stx118	ONT HI-C, variant c	VirulenceFinder
stx119	ONT BCN26, variant c	VirulenceFinder
stx120	O174 DG131-3, variant c	VirulenceFinder
stx121	ONT 92-1251, variant d	VirulenceFinder
stx122	ONT 92-1252, variant d	VirulenceFinder
stx123	ONT AB8SF, variant d	VirulenceFinder
stx124	ONT MHI813, variant d	VirulenceFinder
stx21	O113 TS17-08, variant a	VirulenceFinder
stx22	O22 EBC217, variant a	VirulenceFinder
stx23	ONT 23765, variant a	VirulenceFinder
stx24	O113 TS18-08, variant a	VirulenceFinder
stx25	O88 N2688, variant a	VirulenceFinder
stx26	ONT N5578, variant a	VirulenceFinder
stx27	O153 TS20-08, variant a	VirulenceFinder
stx28	O130 TS07-07, variant a	VirulenceFinder
stx29	178 TS02-07, variant a	VirulenceFinder
stx210	O48 94C, variant a	VirulenceFinder
stx211	OR TS05-07, variant a	VirulenceFinder
stx212	E.cloacae 95MV2, variant a	VirulenceFinder
stx213	O101 EBC201, variant a	VirulenceFinder
stx214	O26 126814, variant a	VirulenceFinder
stx215	O157 SF-258-98, variant a	VirulenceFinder
stx216	O178 TS22-08, variant a	VirulenceFinder
stx217	O178 TS24-08, variant a	VirulenceFinder
stx218	O104 G5506, variant a	VirulenceFinder
stx219	O8 VTB178, variant a	VirulenceFinder
stx220	O83 N1135, variant a	VirulenceFinder
stx221	ONT EK9900, variant a	VirulenceFinder
stx222	ONT EBC210, variant a	VirulenceFinder
stx223	O26 FD930, variant a	VirulenceFinder
stx224	O157 SF-3573-98, variant a	VirulenceFinder
stx225	O157 A397, variant a	VirulenceFinder
stx226	O157 I6581, variant a	VirulenceFinder
stx227	O136 VTB60, variant a	VirulenceFinder
stx228	A.haemolyticus, variant a	VirulenceFinder
stx229	O111 928-91, variant a	VirulenceFinder
stx230	O157 93-111, variant a	VirulenceFinder
stx231	O157 EDL933, variant a	VirulenceFinder
stx232	O113 CL-3, variant a	VirulenceFinder
stx233	O157 G5101, variant c	VirulenceFinder
stx234	ONT pVTEC9, variant c	VirulenceFinder
stx235	O174 031, variant c	VirulenceFinder
stx236	O157 E32511, variant c	VirulenceFinder
stx237	O177 CB7126, variant c	VirulenceFinder
stx238	O174 EC1720a, variant d	VirulenceFinder
stx239	ONT EBC219, variant c	VirulenceFinder
stx240	O177 06-5121, variant c	VirulenceFinder
stx241	O157 CB8028, variant c	VirulenceFinder
stx242	O157 A580, variant c	VirulenceFinder
stx243	O157 469, variant c	VirulenceFinder
stx244	O157 A75, variant c	VirulenceFinder
stx245	O157 310, variant c	VirulenceFinder
stx246	O177 VTB323, variant c	VirulenceFinder
stx247	O157 020324, variant c	VirulenceFinder
stx248	O157 C394-03, variant c	VirulenceFinder
stx249	O157 V20, variant c	VirulenceFinder
stx250	O157 CS1718, variant c	VirulenceFinder
stx251	O157 Y350 , variant c	VirulenceFinder
stx252	O157 FLY16, variant c	VirulenceFinder
stx253	O171 EBC287, variant c	VirulenceFinder
stx254	O171 VTB46, variant c	VirulenceFinder
stx255	ONT EBC289, variant c	VirulenceFinder
stx256	OR TS27-08, variant c	VirulenceFinder
stx257	ONT EBC275, variant d	VirulenceFinder
stx258	O91 B2F1, variant d1	VirulenceFinder
stx259	O83 N15432, variant d	VirulenceFinder
stx260	O113 VTB75, variant d	VirulenceFinder
stx261	O77 VTB91, variant d	VirulenceFinder
stx262	O103 pVTEC7, variant d	VirulenceFinder
stx263	OR TS06-08, variant d	VirulenceFinder
stx264	ONT EC1871a, variant d	VirulenceFinder
stx265	O15 88 1509, variant d	VirulenceFinder
stx266	O113 TS03-07, variant d	VirulenceFinder
stx267	O174 EC173b, variant d	VirulenceFinder
stx268	O8 C466-01B, variant d	VirulenceFinder
stx269	O91 B2F1, variant d2	VirulenceFinder
stx270	C.freundii LM76, variant d	VirulenceFinder
stx271	O103 CVM9322, variant d	VirulenceFinder
stx272	O157 7279, variant d	VirulenceFinder
stx273	O55 5905, variant d	VirulenceFinder
stx274	O55 06-5231, variant d	VirulenceFinder
stx275	O6 NV206, variant d	VirulenceFinder
stx276	O2 EC604a, variant d	VirulenceFinder
stx277	O28 MT71, variant d	VirulenceFinder
stx278	O73 C165-02, variant d	VirulenceFinder
stx279	O22 KY-O19, variant d	VirulenceFinder
stx280	O113 TS28-08, variant d	VirulenceFinder
stx281	O113 TS21-08, variant d	VirulenceFinder
stx282	Out S-4, variant b	VirulenceFinder
stx283	O8 S-9, variant b	VirulenceFinder
stx284	Out HI-N, variant b	VirulenceFinder
stx285	O93 S-5, variant b	VirulenceFinder
stx286	O111 S-3, variant b	VirulenceFinder
stx287	O96 S-10, variant b	VirulenceFinder
stx288	O111 S-1, variant b	VirulenceFinder
stx289	O96 S-7, variant b	VirulenceFinder
stx290	O96 S-6, variant b	VirulenceFinder
stx291	O22 3143-97, variant b	VirulenceFinder
stx292	O118 EH250, variant b	VirulenceFinder
stx293	O40 5293-98, variant b	VirulenceFinder
stx294	ONT I7606, variant b	VirulenceFinder
stx295	O128 24196-97, variant b	VirulenceFinder
stx296	O111 PH, variant b	VirulenceFinder
stx297	O174 031, variant b	VirulenceFinder
stx298	O8 FHI-1106-1092, variant e	VirulenceFinder
stx299	Out S-8, variant g	VirulenceFinder
stx2100	O2 7v, variant g	VirulenceFinder
stx2101	O2 HI-11, variant g	VirulenceFinder
stx2102	O2 S86, variant g	VirulenceFinder
stx2103	O115 F08-101-31, variant f	VirulenceFinder
stx2104	O128 T4-97, variant f	VirulenceFinder
stx2105	O89 HI8, variant f	VirulenceFinder
stx2106	O101 E-D42, variant e	VirulenceFinder
stx2107	O22 3615-99, variant e	VirulenceFinder
stx2108	OR TS09-07, variant e	VirulenceFinder
stx2109	O26 R107, variant e	VirulenceFinder
stx2110	O139 S1191, variant e	VirulenceFinder
stx2111	O101 E-D43, variant e	VirulenceFinder
stx2112	O101 E-D68, variant e	VirulenceFinder
stx2113	O101 E-D53, variant e	VirulenceFinder
stx2114	ONT TS29-08, variant e	VirulenceFinder
stx2115	ONT TS03-08, variant e	VirulenceFinder
stx2116	O138 NN, variant e	VirulenceFinder
stx2117	O101 CB10394, variant e	VirulenceFinder
stx2118	O100 TS01-07, variant e	VirulenceFinder
stx2119	O121 NP9621, variant e	VirulenceFinder
stx2120	ONT 26725-97, variant e	VirulenceFinder
stx2121	ONT 2771, variant e	VirulenceFinder
astA	EAST-1 heat-stable toxin	VirulenceFinder
pet	Plasmid-encoded toxin	VirulenceFinder
sigA	Shigella IgA-like protease homologue	VirulenceFinder
Pic	Protease involved in intestinal colonization	VirulenceFinder
sepA	Shigella extracellular protein A	VirulenceFinder
tsh	Temperature-sensitive hemagglutinin	VirulenceFinder
sat	Secreted autotransporter toxin	VirulenceFinder
espC	EPEC secreted protein C	VirulenceFinder
espP	Extracellular serine protease plasmid-encoded	VirulenceFinder
pssA	Protease secreted by Shiga toxin-producing E. coli (STEC)	VirulenceFinder
picU	Pic from uropathogenic E. coli (UPEC)	VirulenceFinder
vat	Vacuolating autotransporter toxin	VirulenceFinder
vat-EXPEC	Vacuolating autotransporter toxin from extra-intestinal pathogenic E. coli(EXPEC)	VirulenceFinder
eatA	enterotoxigenic E. coli (ETEC) autotransporter A	VirulenceFinder
epeA	enterohemorrhagic E. coli EHEC plasmid-encoded autotransporter	VirulenceFinder
boa	Protease from Salmonella bongori	VirulenceFinder
ORF3	Isoprenoid Biosynthesis	VirulenceFinder
ORF4	Putative isopentenyl-diphosphate delta-isomerase	VirulenceFinder
aap	Dispersin, antiaggregation protein	VirulenceFinder
aaiC	Type VI secretion protein	VirulenceFinder
aggR	AraC transcriptional activator	VirulenceFinder
aatA	Dispersin transporter protein	VirulenceFinder
agg4A	AAF/IV major fimbrial subunit	VirulenceFinder
aggA	AAF/I major fimbrial subunit	VirulenceFinder
aafA	AAF/II major fimbrial subunit	VirulenceFinder
agg3A	AAF/III major fimbrial subunit	VirulenceFinder
agg3C	Usher, AAF/III assembly unit	VirulenceFinder
agg3D	Chaperone, AAF/III assembly unit	VirulenceFinder
agg3B	AAF/III minor adhesin. Enterobacteria AfaD invasin protein	VirulenceFinder
aafC	Usher, AAF/II assembly unit	VirulenceFinder
aafD	Chaperone, AAF/II assembly unit	VirulenceFinder
aafB	AAF/II minor adhesin. Enterobacteria AfaD invasin protein	VirulenceFinder
agg4C	Usher, AAF/IV assembly unit	VirulenceFinder
agg4D	Chaperone, AAF/IV assembly unit	VirulenceFinder
agg4B	AAF/IV minor adhesin. Enterobacteria AfaD invasin protein	VirulenceFinder
aggC	Usher, AAF/I assembly unit	VirulenceFinder
aggD	Chaperone, AAF/I assembly unit	VirulenceFinder
aggB	AAF/I minor adhesin. Enterobacteria AfaD invasin protein	VirulenceFinder
aar	AggR-activated regulator	VirulenceFinder
anr	AraC negative regulator	VirulenceFinder
eilA	Salmonella HilA homolog	VirulenceFinder
capU	Hexosyltransferase homolog	VirulenceFinder
air	Enteroaggregative immunoglobulin repeat protein	VirulenceFinder
clpK		VirulenceFinder
mrk		VirulenceFinder
ClpK		VirulenceFinder
tst	toxic shock syndrome toxin-1	VirulenceFinder
ACME	arginine catabolic mobile element	VirulenceFinder
aur	aureolysin	VirulenceFinder
edinA	epidermal cell differentiation inhibitor A	VirulenceFinder
edinB	epidermal cell differentiation inhibitor B	VirulenceFinder
edinC	epidermal cell differentiation inhibitor C	VirulenceFinder
seb	enterotoxin B	VirulenceFinder
sea	enterotoxin A	VirulenceFinder
sec	enterotoxin C	VirulenceFinder
sed	enterotoxin D	VirulenceFinder
see	enterotoxin E	VirulenceFinder
seg	enterotoxin G	VirulenceFinder
seh	enterotoxin H	VirulenceFinder
sei	enterotoxin I	VirulenceFinder
sej	enterotoxin J	VirulenceFinder
sek	enterotoxin K	VirulenceFinder
sel	enterotoxin L	VirulenceFinder
sem	enterotoxin M	VirulenceFinder
sen	enterotoxin N	VirulenceFinder
seo	enterotoxin O	VirulenceFinder
sep	enterotoxin P	VirulenceFinder
seq	enterotoxin Q	VirulenceFinder
ser	enterotoxin R	VirulenceFinder
seu	enterotoxin U	VirulenceFinder
afaA	Transcriptional regulator	VirulenceFinder
afaB	Periplasmic chaperone	VirulenceFinder
afaC	Outer membrane usher protein	VirulenceFinder
afaD	Afimbrial adhesion	VirulenceFinder
afaE	Adhesin protein	VirulenceFinder
cea	Colicin E1	VirulenceFinder
chuA	Outer membrane hemin receptor	VirulenceFinder
cia	Colicin ia	VirulenceFinder
cib	Colicin ib	VirulenceFinder
clbB	Hybrid non-ribosomal peptide / polyketide megasynthase	VirulenceFinder
cvaC	Microcin C	VirulenceFinder
etsC	Putative type I secretion outer membrane protein	VirulenceFinder
focC	S fimbrial/F1C minor subunit	VirulenceFinder
focG	F1C adhesion	VirulenceFinder
focI	S fimbrial/F1C minor subunit	VirulenceFinder
fyuA	Siderophore receptor	VirulenceFinder
hlyF	Hemolysin F	VirulenceFinder
hra	Heat-resistant agglutinin	VirulenceFinder
ibeA	Invasin of brain endothelial cells	VirulenceFinder
irp2	High molecular weight protein 2 non-ribosomal peptide synthetase	VirulenceFinder
iucC	Aerobactin synthetase	VirulenceFinder
iutA	Ferric aerobactin receptor	VirulenceFinder
kpsE	Capsule polysaccharide export inner-membrane protein	VirulenceFinder
kpsM	Polysialic acid transport protein	VirulenceFinder
mcbA	Bacteriocin microcin B17	VirulenceFinder
neuC	Polysialic acid capsule biosynthesis protein	VirulenceFinder
ompT	Outer membrane protease (protein protease 7)	VirulenceFinder
papC	Outer membrane usher P fimbriae	VirulenceFinder
sfaD	S fimbrial/F1C minor subunit	VirulenceFinder
sfaE	S fimbrial/F1C minor subunit	VirulenceFinder
sitA	Iron transport protein	VirulenceFinder
tcpC	Tir domain-containing protein	VirulenceFinder
terC	Tellurium ion resistance protein	VirulenceFinder
traT	Outer membrane protein complement resistance	VirulenceFinder
usp	Uropathogenic specific protein	VirulenceFinder
yfcV	Fimbrial protein	VirulenceFinder
kpsMII	Polysialic acid transport protein; Group 2 capsule	VirulenceFinder
kpsMIII	ABC-type polysaccharide/polyol phosphate export systems permease; Group 3 capsule	VirulenceFinder
kpsM_K19K23	ABC-type polysaccharide/polyol phosphate export systems permease; Group 3 capsule	VirulenceFinder
kpsM_K19	ABC-type polysaccharide/polyol phosphate export systems permease; Group 3 capsule	VirulenceFinder
kpsM_K11	ABC-type polysaccharide/polyol phosphate export systems permease; Group 3 capsule	VirulenceFinder
kpsMII_K94	Polysialic acid transport protein; Group 2 capsule	VirulenceFinder
kpsMII_K52	Polysialic acid transport protein; Group 2 capsule	VirulenceFinder
kpsMII_K23	Polysialic acid transport protein; Group 2 capsule	VirulenceFinder
kpsMII_K5	Polysialic acid transport protein; Group 2 capsule	VirulenceFinder
kpsMII_K4	Polysialic acid transport protein; Group 2 capsule	VirulenceFinder
kpsMIII_K98	ABC-type polysaccharide/polyol phosphate export systems permease; Group 3 capsule	VirulenceFinder
kpsMIII_K96	ABC-type polysaccharide/polyol phosphate export systems permease; Group 3 capsule	VirulenceFinder
kpsMIII_K10	ABC-type polysaccharide/polyol phosphate export systems permease; Group 3 capsule	VirulenceFinder
kpsM_K15	Polysialic acid transport protein; Group 3 capsule	VirulenceFinder
kpsMII_K1	Polysialic acid transport protein; Group 2 capsule	VirulenceFinder
kpsMII_K24	Polysialic acid transport protein; Group 2 capsule	VirulenceFinder
papA_feiA_F8	Major pilin subunit F8	VirulenceFinder
papA_ffiA_F15	Major pilin subunit F15	VirulenceFinder
papA_ffoA_F14	Major pilin subunit F14	VirulenceFinder
papA_fsiA_F16	Major pilin subunit F16	VirulenceFinder
papA_fteA_F10	Major pilin subunit F10	VirulenceFinder
papA_F12	Major pilin subunit F12	VirulenceFinder
papA_F48	Major pilin subunit F48	VirulenceFinder
papA_F40	Major pilin subunit F40	VirulenceFinder
papA_F536	Major pilin subunit F536	VirulenceFinder
papA_F8	Major pilin subunit F8	VirulenceFinder
papA_F7-1	Major pilin subunit F7-1	VirulenceFinder
papA_F11	Major pilin subunit F11	VirulenceFinder
papA_F1651A	Major pilin subunit F1651A	VirulenceFinder
papA_F9	Major pilin subunit F9	VirulenceFinder
papA_F43	Major pilin subunit F43	VirulenceFinder
papA_F14	Major pilin subunit F14	VirulenceFinder
papA_F13	Major pilin subunit F13	VirulenceFinder
papA_F7-2	Major pilin subunit F7-2	VirulenceFinder
papA_prsA_F12	Major pilin subunit F12	VirulenceFinder
papA_F19	Major pilin subunit F19	VirulenceFinder
papA_F20	Major pilin subunit F20	VirulenceFinder
fimH_1	VFG033373(Accession YP_007379731) (fimH) adhesin [Escherichia coli O78H18 str. WS3294A]	VFDB
fimH_2	VFG012325(Accession YP_859951) (fimH) type 1 fimbiral adhesin FimH [Escherichia coli APEC O1]	VFDB
fimC_1	VFG033267(Accession YP_007379727) (fimC) chaperone FimC, periplasmic [Escherichia coli O78H18 str. WS3294A]	VFDB
fimC_2	VFG012297(Accession YP_859947) (fimC) type I fimbrial chaperone [Escherichia coli APEC O1]	VFDB
papG	VFG012213(Accession YP_854248) (papG) PapG [Escherichia coli APEC O1]	VFDB
afaB_1	VFG045797(Accession CDN84454.1) (afaB) Afa fimbriae periplasmic chaperone protein [Escherichia coli O25bH4-ST131]	VFDB
afaB_2	VFG046077(Accession AKA92039.1) (ECVR50_3237) fimbrial chaperone protein AfaB [Escherichia coli VR50]	VFDB
afaC_1	VFG045796(Accession CDN84453.1) (afaC) AfaC protein [Escherichia coli O25bH4-ST131]	VFDB
afaC_2	VFG046076(Accession AKA92038.1) (ECVR50_3236) fimbrial usher protein AfaC [Escherichia coli VR50]	VFDB
tsh_1_vfdb	VFG012449(Accession ABD51643) (tsh) Tsh [Escherichia coli APEC O1]	VFDB
ecpA_1	VFG034425(Accession YP_007380180) (ecpA) common pilus ECP [Escherichia coli O78H18 str. WS3294A]	VFDB
ecpR_1	VFG034398(Accession YP_007380181) (ecpR) transcriptional regulator [Escherichia coli O78H18 str. WS3294A]	VFDB
upaG	VFG035944(Accession YP_859203) (upaG/ehaG) autotransporter/adhesin [Escherichia coli APEC O1]	VFDB
ibeA_vfdb	VFG012352(Accession YP_859968) (ibeA) invasion protein IbeA [Escherichia coli APEC O1]	VFDB
ibeB_1	VFG034655(Accession YP_851708) (ibeB) copper/silver efflux system outer membrane protein CusC [Escherichia coli APEC O1]	VFDB
ibeB_2	VFG034682(Accession YP_007380464) (ibeB) copper/silver efflux system outer membrane protein CusC [Escherichia coli O78H18 str. WS3294A]	VFDB
ibeC_1	VFG034691(Accession YP_859547) (ibeC) hypothetical protein [Escherichia coli APEC O1]	VFDB
ibeC_2	VFG034724(Accession YP_007379299) (ibeC) hypothetical protein [Escherichia coli O78H18 str. WS3294A]	VFDB
iucA	VFG012526(Accession ABD51743) (iucA) IucA [Escherichia coli APEC O1]	VFDB
iucB	VFG012524(Accession ABD51742) (iucB) IucB [Escherichia coli APEC O1]	VFDB
iucC_vfdb	VFG012522(Accession ABD51741) (iucC) IucC [Escherichia coli APEC O1]	VFDB
iucD	VFG012520(Accession ABD51740) (iucD) IucD [Escherichia coli APEC O1]	VFDB
iroB	VFG012516(Accession ABD51712) (iroB) IroB [Escherichia coli APEC O1]	VFDB
iroC	VFG012512(Accession ABD51711) (iroC) IroC [Escherichia coli APEC O1]	VFDB
iroD	VFG012508(Accession ABD51710) (iroD) IroD [Escherichia coli APEC O1]	VFDB
iroE	VFG012504(Accession ABD51709) (iroE) IroE [Escherichia coli APEC O1]	VFDB
sitB_1	VFG012579(Accession YP_852288) (sitB) ABC Mn+2/Fe+2 transporter, ATPase subunit SitB [Escherichia coli APEC O1]	VFDB
sitB_2	VFG012580(Accession ABD51750) (sitB) SitB [Escherichia coli APEC O1]	VFDB
sitC_1	VFG012584(Accession YP_852287) (sitC) ABC Mn+2/Fe+2 transporter, inner membrane subunit SitC [Escherichia coli APEC O1]	VFDB
sitC_2	VFG012585(Accession ABD51749) (sitC) SitC [Escherichia coli APEC O1]	VFDB
sitD_1	VFG012589(Accession YP_852286) (sitD) ABC Mn+2/Fe+2 transporter, inner membrane subunit SitD [Escherichia coli APEC O1]	VFDB
sitD_2	VFG012590(Accession ABD51748) (sitD) SitD [Escherichia coli APEC O1]	VFDB
chuS	VFG012596(Accession YP_859105) (chuS) putative heme/hemoglobin transport protein ChuS [Escherichia coli APEC O1]	VFDB
chuT	VFG012608(Accession YP_859107) (chuT) putative periplasmic binding protein ChuT [Escherichia coli APEC O1]	VFDB
chuW	VFG012614(Accession YP_859108) (chuW) putative oxygen independent coproporphyrinogen III oxidase ChuW [Escherichia coli APEC O1]	VFDB
chuX	VFG012620(Accession YP_859109) (chuX) hypothetical protein [Escherichia coli APEC O1]	VFDB
chuY	VFG012626(Accession YP_859110) (chuY) hypothetical protein [Escherichia coli APEC O1]	VFDB
chuU	VFG012632(Accession YP_859111) (chuU) putative permease of iron compound ABC transport system [Escherichia coli APEC O1]	VFDB
cdtA	VFG012494(Accession YP_852556) (cdtA) cytolethal distending toxin type IV subunit A [Escherichia coli APEC O1]	VFDB
cdtB_vfdb	VFG012495(Accession YP_852557) (cdtB) cytolethal distending toxin type IV subunit B [Escherichia coli APEC O1]	VFDB
cdtC	VFG012496(Accession YP_852558) (cdtC) cytolethal distending toxin type IV subunit C [Escherichia coli APEC O1]	VFDB
csgA_1	VFG045793(Accession CDN81497.1) (csgA) curlin major subunit CsgA [Escherichia coli O25bH4-ST131]	VFDB
csgA_2	VFG046073(Accession AKA90073.1) (csgA) major curlin subunit [Escherichia coli VR50]	VFDB
csgB_1	VFG045792(Accession CDN81496.1) (csgB) minor curlin subunit CsgB [Escherichia coli O25bH4-ST131]	VFDB
csgB_2	VFG046072(Accession AKA90072.1) (csgB) minor curlin subunit [Escherichia coli VR50]	VFDB
csgC_1	VFG045794(Accession CDN81498.1) (csgC) putative curli production protein CsgC [Escherichia coli O25bH4-ST131]	VFDB
csgC_2	VFG046074(Accession AKA90074.1) (csgC) curli assembly protein CsgC [Escherichia coli VR50]	VFDB
csgD_1	VFG045791(Accession CDN81494.1) (csgD) putative 2-component transcriptional regulator for 2nd curli operon [Escherichia coli O25bH4-ST131]	VFDB
csgD_2	VFG046071(Accession AKA90070.1) (csgD) csgBAC operon transcriptional regulatory protein [Escherichia coli VR50]	VFDB
csgE_1	VFG045790(Accession CDN81493.1) (csgE) curli production assembly/transport component CsgE [Escherichia coli O25bH4-ST131]	VFDB
csgE_2	VFG046070(Accession AKA90069.1) (csgE) curli production assembly/transport component CsgE [Escherichia coli VR50]	VFDB
csgF_1	VFG045789(Accession CDN81492.1) (csgF) curli production assembly/transport component CsgF [Escherichia coli O25bH4-ST131]	VFDB
csgF_2	VFG046069(Accession AKA90068.1) (csgF) curli production assembly/transport component CsgF [Escherichia coli VR50]	VFDB
